# Supplementary material for: Understanding mechanistic responses underlying diurnal photoprotection and photosynthetic plasticity among cacao genotypes under natural amazonian field conditions
Source: PLoS One. 2026 Jun 11;21(6):e0351655. doi: 10.1371/journal.pone.0351655 (PMC13257972; doi:10.1371/journal.pone.0351655)
Supplement: S4 File — (XLSX) [file pone.0351655.s004.xlsx]

## Sheet: Hoja1
ID	Repeat	Genotipo	Hora	Repeticion	PAR	AH	AT	LT	LTD	LA	Thickness	Chlorophyll	Chla	Chlb	Ctotal	Car	ɸII	ɸNO	ɸNPQ	NPQt	qL	LEF	ECStmAU	ECS_tau	PS1AC	PS1OC	PS1ORC	PS1OxC	gH	vH	FvFm	Fm	Fo	Fs	kP700	P700Da	tP700	viP700	abs_420	abs_530	abs_605	abs_650	abs_730	abs_850	abs_880	abs_940
1951569	1	LUKER-50	8	1	29.606	84.516	25.64	24.57	-1.07	11.801	0.66	50.82	3.48067	6.2185	9.6954	7.80792	0.666	0.238	0.096	0.405	0.574	8.87292	0.00017	0.0098	2.698	0.536	0.735	-0.27	101.889	0.017	0.776	3416.92	764	1142	11.5823	0.00011	0.0863	0.0012741	2.081	1.115	1.445		0.377	0.37	0.36	0.426
1951568	1	LUKER-50	8	2	35.964	84.157	25.83	24.85	-0.98	16.853	0.58	46.35	3.5019	5.9656	9.46385	7.17895	0.654	0.236	0.11	0.465	0.567	10.5842	0.00022	0.008	6.968	0.178	0.843	-0.021	124.576	0.027	0.769	3374.32	779	1168.33	66.3228	0.00023	0.0151	0.0152542	1.935	1.032	1.351	1.721	0.365	0.369	0.358	0.425
1951567	1	LUKER-50	8	3	33.527	84.094	26.03	24.75	-1.28	17.102	0.58	50.76	3.34326	5.8486	9.1883	7.83165	0.661	0.251	0.088	0.352	0.541	9.97261	0.0002	0.0074	2.514	0.427	0.6	-0.027	135.968	0.027	0.783	3522.17	764	1192.67	-12.5454	0	-0.0797	0	2.054	1.081	1.421		0.356	0.354	0.344	0.411
1951566	1	LUKER-50	8	4	31.877	83.523	26.66	25.53	-1.13	17.788	0.22	27.31	3.08082	4.6562	7.7341	4.63395	0.607	0.232	0.161	0.694	0.535	8.7072	0.0002	0.009	0.644	0.24	0.152	0.608	110.591	0.022	0.742	2643.16	681	1040	14.0203	7e-05	0.0713	0.0009814	1.319	0.787	0.969	1.185	0.292	0.318	0.31	0.38
1951565	1	LUKER-40	8	1	28.83	83.43	26.94	25.23	-1.71	10.752	0.33	41.74	3.3321	5.9346	9.2631	6.17867	0.65	0.236	0.114	0.484	0.564	8.43277	0.00015	0.0058	2.553	0.474	1.211	-0.686	173.131	0.026	0.767	2997.87	699	1050.33	-78.5354	-4e-05	-0.0127	0.0031414	1.734	0.998	1.291	1.587	0.36	0.354	0.344	0.41
1951564	1	LUKER-40	8	2	12.741	82.951	27.11	25.77	-1.34	10.149	0.36	48.23	3.62754	6.6048	10.2284	7.52453	0.69	0.216	0.094	0.433	0.653	3.95608	8e-05	0.0055	2.839	0.453	0.747	-0.2	182.732	0.015	0.773	2726.45	619	845.67	180.353	3e-05	0.0055	0.0054106	2.058	1.138	1.449		0.399	0.387	0.379	0.441
1951563	1	LUKER-40	8	3	43.292	82.479	27.3	25.29	-2.01	8.903	0.59	45.4	3.56036	5.9616	9.5183	6.9276	0.645	0.242	0.113	0.464	0.545	12.5655	0.00017	0.0045	3.065	0.657	0.641	-0.298	224.445	0.038	0.769	2673.01	617	949	9656.86	3e-05	0.0001	0.289706	1.885	1.083	1.383	1.701	0.366	0.374	0.362	0.43
1951562	1	LUKER-40	8	4	40.301	82.466	27.47	25.43	-2.04	15.835	0.37	43.29	3.33053	5.5895	8.9166	6.64505	0.654	0.237	0.109	0.458	0.566	11.8606	0.00019	0.0065	2.242	0.557	0.329	0.114	154.605	0.029	0.77	2868.9	660	991.67	0.0051	0.29621	194.709	0.0015107	1.797	1.001	1.308	1.621	0.343	0.35	0.34	0.404
1951561	1	FEAR-5	8	1	24.242	82.06	27.78	25.39	-2.39	20.309	0.37	34.61	3.21544	5.0476	8.2599	5.82829	0.649	0.233	0.118	0.507	0.572	7.07988	0.00018	0.0051	1.584	-0.196	2.251	-1.055	195.687	0.035	0.764	3000.3	708	1052	560.107	0.0001	0.0018	0.0560107	1.589	0.83	1.099	1.386	0.314	0.334	0.32	0.393
1951560	1	FEAR-5	8	2	16.297	81.639	27.95	25.81	-2.14	17.343	1.04	46.79	3.6455	6.1092	9.75095	7.40889	0.669	0.225	0.107	0.475	0.61	4.90621	7e-05	0.0075	5.275	0.027	1.097	-0.124	132.854	0.009	0.768	2865.16	665	949	116.291	-9e-05	0.0086	-0.0104662	1.993	1.062	1.393		0.375	0.383	0.364	0.438
1951559	1	FEAR-5	8	3	53.662	81.395	28.11	25.39	-2.72	7.744	0.89	43.89	3.70396	6.1052	9.8054	7.00098	0.622	0.241	0.137	0.568	0.528	15.02	0.00024	0.0061	2.887	0.406	0.79	-0.197	163.227	0.039	0.757	2738.47	666	1036.33	82.936	0.0001	0.0121	0.0082936	1.912	1.038	1.343	1.674	0.376	0.388	0.373	0.442
1951558	1	FEAR-5	8	4	59.919	80.798	28.32	26.15	-2.17	12.081	0.19	42.46	3.1007	5.2174	8.3149	6.86754	0.644	0.249	0.106	0.427	0.53	17.3645	0.00026	0.0065	1.808	0.172	0.55	0.278	154.632	0.04	0.774	2991.54	677	1063.67	0.0015	2.8121	663.061	0.0042182	1.809	0.939	1.252	1.583	0.32	0.326	0.315	0.387
1951557	1	FSV-155	8	1	51.712	79.577	28.65	26.47	-2.18	41.721	1.23	61.87	4.23019	7.6759	11.9015	-3.33487	0.602	0.309	0.09	0.29	0.399	14.0088	0.00023	0.0089	18.435	0.19	0.983	-0.173	112.464	0.026	0.791	3132.6	655	1248	-691.378	7e-05	-0.0014	-0.0483964		1.469	1.855		0.464	0.451	0.434	0.497
1951556	1	FSV-155	8	2	42.158	79.51	28.78	25.81	-2.97	12.636	1.04	40.5	3.60936	5.9412	9.5469	6.30965	0.634	0.256	0.11	0.429	0.507	12.0277	0.00025	0.0064	1.71	0.397	0.537	0.066	155.484	0.039	0.774	3174.41	719	1162.33	280.326	0.0001	0.0036	0.0280326	1.761	0.972	1.27	1.574	0.366	0.378	0.36	0.429
1951555	1	FSV-155	8	3	67.102	79.244	28.94	26.11	-2.83	11.355	0.69	46.99	3.68504	6.0724	9.7537	7.73241	0.633	0.263	0.105	0.398	0.493	19.114	0.00035	0.0066	1.799	0.426	0.638	-0.063	152.199	0.053	0.777	3153.34	702	1158.67	81.8938	0.00019	0.0122	0.0155598	2.054	1.063	1.393		0.374	0.386	0.372	0.445
1951554	1	FSV-155	8	4	63.964	79.133	29.08	25.67	-3.41	29.108	0.5	44.17	3.52858	6.1172	9.64205	6.68936	0.61	0.252	0.138	0.546	0.496	17.5581	0.00027	0.0067	2.444	0.145	1.325	-0.471	149.516	0.04	0.759	2896.96	697	1129	141.776	0.00011	0.0071	0.0155954	1.851	1.041	1.357	1.67	0.373	0.373	0.36	0.43
1951553	1	FGH-4	8	1	54.75	77.283	29.47	26.71	-2.76	13.376	0.43	55.5	3.36933	6.1835	9.5491	-2.68613	0.662	0.26	0.078	0.299	0.522	16.31	0.00019	0.0051	2.617	0.463	0.575	-0.037	194.996	0.037	0.79	3200.79	673	1081.33	1947.12	7e-05	0.0005	0.136298		1.203	1.574		0.373	0.36	0.35	0.418
1951552	1	FGH-4	8	2	55.823	77.288	29.56	26.47	-3.09	2.18	0.43	58.76	3.53791	6.5811	10.1151	-2.8584	0.601	0.295	0.104	0.352	0.417	15.0973	0.00015	0.0058	5.296	0.065	0.781	0.155	172.157	0.026	0.783	3167.33	687	1263.67	548.168	8e-05	0.0018	0.0438534		1.302	1.681		0.396	0.379	0.367	0.432
1951551	1	FGH-4	8	3	43.828	77.205	29.68	26.43	-3.25	33.462	0.44	61.45	3.47618	6.3424	9.81475	-2.75534	0.654	0.281	0.065	0.233	0.478	12.8986	0.00019	0.0065	3.763	0.176	0.69	0.134	154.119	0.029	0.798	3327.29	671	1150.67	122.668	8e-05	0.0082	0.0098135		1.331	1.721		0.383	0.371	0.361	0.424
1951550	1	FGH-4	8	4	58.892	77.37	29.78	26.35	-3.43	12.622	0.37	54.51	3.36048	5.9838	9.34065	-2.6003	0.667	0.256	0.077	0.3	0.534	17.6764	0.00026	0.0059	3.102	0.357	0.488	0.155	168.856	0.044	0.79	3152.68	663	1049.67	67.9592	0.00016	0.0147	0.0108735		1.191	1.56		0.363	0.357	0.344	0.414
1951549	1	EET-8	8	1	67.038	76.645	30	26.47	-3.53	25.165	0.65	41.73	3.833	6.5396	10.3686	6.6567	0.632	0.254	0.115	0.453	0.511	19.0656	0.00028	0.0056	3.16	0.478	0.861	-0.339	177.453	0.05	0.771	2876.64	660	1059.67	386.377	9e-05	0.0026	0.0347739	1.881	1.017	1.324	1.631	0.4	0.404	0.392	0.454
1951548	1	EET-8	8	2	33.184	76.245	30.18	27.57	-2.61	25.508	0.72	54.99	3.56472	6.2852	9.8461	-2.73159	0.673	0.294	0.032	0.109	0.469	10.0498	0.00014	0.0062	-0.836	-1.299	3.208	-0.909	161.83	0.023	0.815	3271.81	606	1068.67	4.0396	0.00092	0.2475	0.0037164		1.251	1.617		0.382	0.378	0.363	0.436
1951547	1	EET-8	8	3	28.514	76.297	30.29	26.79	-3.5	41.195	0.35	54.25	3.50299	6.0465	9.5458	-2.62853	0.626	0.27	0.104	0.388	0.476	8.03239	0.00015	0.0059	2.059	0.132	0.614	0.255	170.548	0.026	0.779	3383.12	749	1265.33	155.867	0.00012	0.0064	0.018704		1.195	1.555		0.369	0.37	0.355	0.43
1951546	1	EET-8	8	4	65.209	75.494	30.38	26.29	-4.09	13.968	0.55	53.57	3.37042	6.2644	9.63105	7.90539	0.64	0.257	0.103	0.401	0.511	18.7802	0.00026	0.0078	3.588	0.306	0.763	-0.068	128.711	0.033	0.777	3210.57	716	1154.67	-1270.2	7e-05	-0.0008	-0.088914	2.104	1.16	1.535		0.377	0.361	0.348	0.418
1951545	1	IMC-67	8	1	58.145	74.561	30.51	26.05	-4.46	12.641	0.77	47.33	3.60827	5.8603	9.46495	7.18783	0.661	0.263	0.076	0.288	0.514	17.2952	0.00023	0.0051	2.515	0.19	0.819	-0.01	196.282	0.045	0.791	3060.88	639	1037.67	221.538	9e-05	0.0045	0.0199385	1.928	1.072	1.421		0.362	0.377	0.36	0.43
1951544	1	IMC-67	8	2	60.54	74.441	30.61	26.47	-4.14	16.452	0.49	50.58	3.54083	6.1121	9.6492	7.70154	0.665	0.26	0.076	0.291	0.525	18.1166	0.00022	0.0069	2.796	0.331	0.634	0.035	144.333	0.032	0.791	3121.73	653	1046.33	29.4483	0.00026	0.034	0.0076566	2.051	1.133	1.495		0.373	0.374	0.36	0.432
1951543	1	IMC-67	8	3	48.839	73.501	30.71	26.43	-4.28	10.073	0.32	34.93	3.40185	5.3971	8.7956	5.56034	0.628	0.252	0.12	0.477	0.51	13.8019	0.00024	0.0054	0.934	0.304	0.235	0.46	185.718	0.045	0.768	2996.32	696	1115.33	741.913	0.0001	0.0013	0.0741913	1.566	0.819	1.127	1.41	0.335	0.354	0.339	0.408
1951542	1	IMC-67	8	4	62.595	71.787	30.82	26.19	-4.63	5.572	0.68	47.28	3.51864	5.8366	9.35165	7.45136	0.653	0.262	0.085	0.326	0.511	18.3935	0.00022	0.0052	1.77	0.877	0.752	-0.628	191.033	0.042	0.786	2915.17	623	1011.67	60.9957	0.00012	0.0164	0.0073195	1.978	1.069	1.412		0.359	0.369	0.354	0.426
1951541	1	FSV-41	8	1	53.756	71.347	30.91	26.89	-4.02	14.053	0.39	38.85	3.51755	5.7557	9.2697	5.85984	0.659	0.248	0.093	0.376	0.545	15.9413	0.00021	0.0053	3.927	0.362	0.315	0.323	188.73	0.04	0.78	2868.66	631	978.33	106.18	7e-05	0.0094	0.0074326	1.656	0.93	1.253	1.525	0.355	0.368	0.353	0.422
1951540	1	FSV-41	8	2	37.312	71.106	30.99	26.93	-4.06	11.927	0.38	36.8	3.40185	5.3971	8.7956	5.67145	0.667	0.238	0.095	0.399	0.575	11.1992	0.00017	0.0066	1.262	0.574	0.459	-0.033	151.862	0.026	0.777	2706.67	603	900.33	14.1311	0.00034	0.0708	0.0048046	1.588	0.888	1.198	1.46	0.335	0.354	0.337	0.41
1951539	1	FSV-41	8	3	59.441	71.201	31.07	26.79	-4.28	6.849	0.54	42.64	3.6472	6.0068	9.6503	6.51345	0.661	0.245	0.094	0.385	0.553	17.6807	0.00022	0.0054	1.036	0.446	0.524	0.03	185.554	0.041	0.779	2604.87	576	883.33	832.943	9e-05	0.0012	0.0749649	1.807	1.032	1.349	1.636	0.37	0.382	0.367	0.435
1951538	1	FSV-41	8	4	55.918	71.22	31.13	26.85	-4.28	27.359	0.41	42.04	3.5053	5.7608	9.26255	6.33251	0.667	0.246	0.088	0.357	0.556	16.7838	0.00022	0.0081	2.372	0.162	0.554	0.285	123.713	0.027	0.782	2725.96	593	909	82.2035	0.00016	0.0122	0.0131526	1.75	0.99	1.324	1.608	0.355	0.367	0.352	0.423
1951537	1	FEC-2	8	1	49.399	71.17	31.23	26.93	-4.3	13.415	0.62	46.74	3.63883	6.0713	9.7064	7.1727	0.665	0.24	0.094	0.392	0.567	14.7827	0.00024	0.0071	1.339	1.017	0.249	-0.266	140.818	0.034	0.778	2911.23	646	974	737.189	0.00013	0.0014	0.0958346	1.943	1.061	1.414	1.74	0.373	0.382	0.365	0.434
1951536	1	FEC-2	8	2	48.093	71.36	31.3	26.99	-4.31	21.109	0.53	46.13	3.71342	6.1216	9.83125	7.23123	0.646	0.248	0.107	0.432	0.534	13.9806	0.00018	0.006	1.948	0.625	0.306	0.068	168.065	0.03	0.773	2720.23	617	964	323.695	7e-05	0.0031	0.0226586	1.959	1.067	1.419	1.733	0.377	0.389	0.372	0.443
1951535	1	FEC-2	8	3	55.316	71.486	31.37	26.57	-4.8	11.785	0.45	38.46	3.5788	5.7302	9.30545	6.18336	0.623	0.248	0.129	0.521	0.516	15.5078	0.00023	0.0056	1.087	0.65	0.277	0.074	178.481	0.041	0.762	2802.86	666	1055.67	412.782	0.00012	0.0024	0.0495339	1.718	0.935	1.239	1.522	0.355	0.373	0.357	0.43
1951534	1	FEC-2	8	4	48.769	71.453	31.45	26.93	-4.52	18.163	0.39	50.69	3.60814	6.3078	9.9121	7.60679	0.646	0.251	0.103	0.411	0.527	14.1771	0.00023	0.0065	1.24	0.822	0.456	-0.278	152.848	0.035	0.776	2991.28	671	1060	-557.007	5e-05	-0.0018	-0.0278503	2.049	1.153	1.514		0.384	0.382	0.368	0.438
1951533	1	FLE-3	8	1	73.911	70.407	31.54	27.03	-4.51	12.738	0.29	45.36	3.43241	5.6081	9.03705	7.35329	0.643	0.253	0.105	0.415	0.522	21.3861	0.00033	0.0052	1.935	0.153	0.985	-0.138	192.522	0.064	0.775	2945.71	662	1052.33	140.429	0.00015	0.0071	0.0210644	1.939	1.071	1.38	1.688	0.346	0.359	0.344	0.418
1951532	1	FLE-3	8	2	71.552	70.543	31.6	26.67	-4.93	13.502	0.51	43.41	3.57989	5.8111	9.3874	6.94659	0.638	0.25	0.112	0.448	0.523	20.5426	0.00037	0.0071	0.064	-9.703	16.411	-5.708	141.274	0.052	0.771	2783.7	637	1008	171.391	0.00013	0.0058	0.0222809	1.876	1.044	1.351	1.647	0.359	0.374	0.358	0.427
1951531	1	FLE-3	8	3	65.526	69.832	31.66	27.81	-3.85	52.097	0.8	48.36	3.72615	6.3807	10.1029	7.12996	0.662	0.247	0.091	0.366	0.548	19.5202	0.00025	0.0078	2.14	0.438	0.546	0.016	128.905	0.032	0.781	3008.09	658	1016.67	168.794	9e-05	0.0059	0.0151915	1.961	1.134	1.483		0.39	0.393	0.375	0.445
1951530	1	FLE-3	8	4	50.25	69.843	31.72	27.07	-4.65	37.579	0.73	48.39	3.77685	6.2579	10.0309	7.32868	0.65	0.245	0.105	0.427	0.543	14.6981	0.00028	0.0084	1.535	0.496	0.881	-0.377	118.552	0.033	0.774	3022.3	684	1058.33	112.25	9e-05	0.0089	0.0101025	1.99	1.132	1.482		0.385	0.396	0.376	0.447
1951529	1	FSA-13	8	1	56.308	70.138	31.79	27.39	-4.4	13.199	0.34	36.76	3.31671	5.2495	8.56295	5.91743	0.645	0.228	0.127	0.554	0.58	16.3434	0.00026	0.0047	1.124	0.247	0.288	0.465	213.591	0.056	0.758	2649.23	640	939.67	8.5391	0.00015	0.1171	0.0012809	1.624	0.855	1.17	1.451	0.326	0.345	0.329	0.402
1951528	1	FSA-13	8	2	60.739	69.84	31.85	27.11	-4.74	6.824	0.49	38.81	3.42356	5.4084	8.8286	6.22195	0.639	0.233	0.128	0.552	0.563	17.4655	0.00025	0.0064	1.196	0.619	0.784	-0.403	157.295	0.039	0.759	2806.16	677	1013.33	45.681	0.00017	0.0219	0.0077658	1.698	0.882	1.211	1.509	0.336	0.356	0.338	0.408
1951527	1	FSA-13	8	3	27.692	65.483	31.95	27.25	-4.7	8.965	0.35	36.99	3.28445	5.1409	8.42215	5.8785	0.668	0.224	0.108	0.485	0.612	8.32422	0.00018	0.0039	-1.359	-0.753	1.842	-0.09	254.408	0.046	0.767	2816.28	657	935.33	961.485	6e-05	0.001	0.0576891	1.607	0.841	1.167	1.453	0.32	0.341	0.324	0.398
1951526	1	FSA-13	8	4	58.717	65.896	32.04	27.07	-4.97	15.421	0.44	35.43	3.5611	5.3308	8.88855	5.77421	0.656	0.216	0.128	0.591	0.621	17.3333	0.00027	0.0055	0.82	0.402	0.331	0.267	181.89	0.049	0.754	2688.21	661	926	0.0007	3.66582	1383.93	0.0025661	1.603	0.831	1.155	1.434	0.335	0.367	0.345	0.42
1951525	1	FSA-12	8	1	46.805	66.1	32.09	27.99	-4.1	9.837	0.41	61.26	3.42997	6.3413	9.76745	-2.75444	0.702	0.235	0.063	0.27	0.612	14.7857	0.00021	0.0056	2.32	0.297	1.423	-0.72	177.21	0.037	0.793	2929.43	605	874	807.692	0.00011	0.0012	0.0888461		1.317	1.73		0.382	0.367	0.352	0.422
1951524	1	FSA-12	8	2	52.204	65.421	32.15	28.35	-3.8	8.657	0.38	52.57	3.43459	5.7699	9.20095	8.13733	0.689	0.242	0.069	0.287	0.583	16.1859	0.00028	0.0086	1.931	0.319	0.624	0.057	116.321	0.033	0.791	2999.42	626	934	217.232	8e-05	0.0046	0.0173785	2.108	1.146	1.524		0.354	0.361	0.344	0.416
1951523	1	FSA-12	8	3	57.375	65.768	32.17	26.93	-5.24	19.206	0.44	50.66	3.38668	5.8712	9.2543	7.60438	0.667	0.234	0.098	0.418	0.583	17.2211	0.00021	0.0064	1.955	0.558	0.738	-0.296	155.212	0.033	0.775	2841.86	640	945	765.2	2e-05	0.0013	0.015304	2.011	1.121	1.482		0.358	0.358	0.345	0.414
1951522	1	FSA-12	8	4	30.198	66.547	32.2	27.25	-4.95	45.476	0.58	53.64	3.55696	6.1664	9.7196	-2.68051	0.684	0.232	0.083	0.359	0.603	9.29494	0.0002	0.0091	2.53	0.058	0.574	0.368	110.094	0.022	0.782	3204.05	698	1012.33	15.1977	0.00034	0.0658	0.0051672		1.136	1.532		0.376	0.376	0.357	0.429
1951521	1	ICS-39	8	1	48.544	66.637	32.33	27.43	-4.9	9.669	0.26	36.32	3.33733	5.1799	8.514	5.99258	0.639	0.24	0.121	0.503	0.544	13.9588	0.00024	0.0058	0.966	0.399	0.113	0.488	171.186	0.041	0.765	2603.27	613	941	-767.746	5e-05	-0.0013	-0.0383873	1.633	0.851	1.165	1.444	0.323	0.346	0.329	0.407
1951520	1	ICS-39	8	2	58.194	66.974	32.38	27.03	-5.35	38.358	0.53	54.1	4.00982	7.3202	11.3256	-3.18011	0.669	0.251	0.08	0.317	0.545	17.5193	0.00019	0.005	3.778	0.093	0.636	0.271	199.414	0.038	0.787	2789.68	593	923.67	796.117	6e-05	0.0013	0.047767		1.249	1.638		0.442	0.428	0.411	0.487
1951519	1	ICS-39	8	3	54.618	66.854	32.42	26.35	-6.07	12.508	1.31	43.24	3.84708	5.9846	9.82795	7.32418	0.633	0.244	0.122	0.5	0.531	15.5579	0.00024	0.0054	1.19	-0.054	0.452	0.602	185.198	0.044	0.765	2399.28	564	879.67	1064.92	6e-05	0.0009	0.0638953	1.966	1.029	1.357	1.669	0.373	0.399	0.379	0.453
1951518	1	ICS-39	8	4	44.309	67.146	32.47	26.99	-5.48	15.05	0.59	55.56	3.98436	6.802	10.7822	-2.95736	0.689	0.236	0.075	0.317	0.599	13.738	0.00012	0.005	3.021	0.294	0.716	-0.009	199.505	0.024	0.788	2602.48	553	808.67	2521.62	6e-05	0.0004	0.151297		1.296	1.684		0.416	0.42	0.405	0.476
1951517	1	ICS-60	8	1	61.486	67.146	32.53	26.79	-5.74	12.284	0.8	40.2	3.96047	6.6289	10.5853	6.13234	0.652	0.241	0.107	0.443	0.554	18.04	0.00024	0.0045	0.795	0.502	-0.213	0.711	221.565	0.053	0.772	2716.43	620	945	580.294	0.00012	0.0017	0.0696353	1.785	1.013	1.332	1.6	0.407	0.416	0.398	0.463
1951516	1	ICS-60	8	2	60.399	66.785	32.57	26.79	-5.78	11.503	0.52	47.11	3.88492	6.0502	9.93135	7.40677	0.672	0.245	0.082	0.336	0.561	18.2647	0.00023	0.0052	2.046	0.169	0.538	0.293	192.208	0.044	0.785	2750.13	591	901.33	-352.262	8e-05	-0.0028	-0.0281809	1.988	1.143	1.484		0.377	0.403	0.383	0.454
1951515	1	ICS-60	8	3	60.456	66.656	32.63	27.11	-5.52	19.702	0.59	48.47	3.88418	6.681	10.5611	7.63087	0.676	0.24	0.084	0.35	0.577	18.3907	0.00022	0.0064	2.041	0.112	0.689	0.199	155.176	0.034	0.783	2514.45	545	815.33	90.4957	0.00014	0.0111	0.0126694	2.086	1.147	1.495		0.408	0.41	0.393	0.463
1951514	1	ICS-60	8	4	45.23	67.008	32.68	27.11	-5.57	40.835	0.51	52.63	3.72554	6.564	10.2856	-2.85279	0.639	0.234	0.127	0.542	0.559	13.0059	0.00025	0.0063	-0.311	-0.621	4.19	-2.568	159.497	0.04	0.76	3335.15	801	1205	183.702	0.00017	0.0054	0.0312294		1.197	1.567		0.399	0.395	0.377	0.451
1951513	1	ICS-95	8	1	60.229	66.41	32.75	26.99	-5.76	18.382	0.7	35.76	3.77807	5.8913	9.6657	6.00124	0.626	0.251	0.123	0.489	0.511	16.9665	0.00027	0.0058	3.148	-0.029	0.717	0.312	171.868	0.046	0.766	2523.6	590	943.33	273.905	0.0001	0.0037	0.0273905	1.696	0.931	1.219	1.466	0.367	0.392	0.373	0.443
1951512	1	ICS-95	8	2	63.601	66.519	32.78	26.93	-5.85	15.434	0.66	35.08	3.78038	5.6056	9.38245	6.05319	0.627	0.247	0.126	0.512	0.52	17.945	0.00028	0.0066	1.396	0.724	0.324	-0.048	150.693	0.042	0.763	2371.5	561	885	-0.253	7e-05	-3.9533	-1.77e-05	1.682	0.929	1.212	1.45	0.353	0.389	0.368	0.444
1951511	1	ICS-95	8	3	46.833	66.284	32.82	27.03	-5.79	13.124	0.55	33.67	3.69075	5.5819	9.26915	5.80661	0.625	0.236	0.139	0.588	0.541	13.1718	0.00023	0.0072	1.195	-0.017	0.688	0.329	139.48	0.032	0.754	2268.48	557	851.67	249.084	5e-05	0.004	0.0124542	1.631	0.911	1.186	1.405	0.35	0.381	0.362	0.436
1951510	1	ICS-95	8	4	55.015	66.393	32.85	26.99	-5.86	7.883	0.4	36.78	3.61058	5.5746	9.1817	6.32059	0.637	0.25	0.113	0.451	0.523	15.77	0.00025	0.0055	1.42	-0.395	-0.27	1.665	181.142	0.045	0.771	2582.77	592	936.67	84.8656	7e-05	0.0118	0.0059406	1.732	0.961	1.239	1.483	0.348	0.374	0.354	0.434
1951509	1	ICS-1	8	1	50.757	66.717	32.88	27.03	-5.85	12.727	0.33	46.29	3.60766	6.0436	9.64755	6.95761	0.659	0.242	0.099	0.411	0.558	15.052	0.00018	0.004	1.767	0.124	0.375	0.501	247.69	0.045	0.776	2933.27	658	1001.33	0	45.4052	24616.2	0	1.898	1.058	1.414	1.729	0.371	0.379	0.36	0.435
1951508	1	ICS-1	8	2	48.484	66.836	32.92	27.03	-5.89	12.992	0.43	44.79	3.57309	6.2207	9.79	6.45259	0.67	0.234	0.097	0.414	0.587	14.6179	0.00017	0.0054	1.776	0.345	0.408	0.247	184.097	0.031	0.775	2871.55	645	948.67	210.509	5e-05	0.0048	0.0105255	1.813	1.046	1.395	1.686	0.379	0.378	0.363	0.431
1951507	1	ICS-1	8	3	47.121	67.037	32.95	26.85	-6.1	8.001	0.43	38.83	3.73465	5.8687	9.5997	6.44064	0.646	0.238	0.116	0.489	0.557	13.6981	0.00023	0.0054	-0.475	-0.169	2.537	-1.368	184.222	0.042	0.766	2728.69	638	965.67	-2969.71	6e-05	-0.0003	-0.178183	1.781	0.95	1.272	1.547	0.365	0.388	0.368	0.445
1951506	1	ICS-1	8	4	44.217	66.928	33	26.35	-6.65	14.71	0.98	47.85	3.9715	6.9904	10.9576	6.90125	0.668	0.237	0.095	0.4	0.578	13.2916	0.00016	0.0064	2.196	0.317	0.506	0.177	155.845	0.025	0.777	2741.5	611	909	84.8991	0.00011	0.0118	0.0093389	1.968	1.134	1.495		0.425	0.421	0.401	0.468
1951505	1	CCN-51	8	1	53.059	66.204	33.06	27.57	-5.49	24.359	0.36	43.32	3.48917	5.7065	9.19215	6.75497	0.669	0.242	0.09	0.371	0.567	15.9734	0.00017	0.0058	2.002	0.173	0.56	0.267	173.804	0.03	0.781	2539.86	557	841.33	-595.789	3e-05	-0.0017	-0.0178737	1.829	1.008	1.35	1.641	0.352	0.365	0.347	0.423
1951504	1	CCN-51	8	2	34.823	66.026	33.1	26.89	-6.21	10.609	0.97	45.78	3.76521	6.0797	9.84115	6.93561	0.676	0.23	0.093	0.405	0.602	10.5932	0.00014	0.0044	1.569	0.216	0.617	0.167	229.804	0.032	0.776	2866.78	641	928	441.032	5e-05	0.0023	0.0220516	1.897	1.067	1.422	1.722	0.376	0.393	0.37	0.441
1951503	1	CCN-51	8	3	39.968	65.663	33.11	27.07	-6.04	18.387	0.43	40.39	3.74568	6.2302	9.97205	6.02773	0.667	0.227	0.106	0.464	0.601	11.9964	0.00015	0.0036	1.29	0.673	0.238	0.089	277.903	0.042	0.769	2478.25	572	825.33	2012.74	-5e-05	0.0005	-0.100637	1.73	0.997	1.326	1.591	0.383	0.393	0.376	0.449
1951502	1	CCN-51	8	4	47.058	65.231	33.13	26.99	-6.14	24.431	0.5	48.21	3.66285	5.7969	9.45615	7.27516	0.684	0.236	0.079	0.335	0.593	14.4845	0.00017	0.0054	1.823	0.854	0.222	-0.076	185.025	0.031	0.785	2803.1	602	884.67	-115.185	1e-05	-0.0087	-0.0011518	1.94	1.089	1.458		0.36	0.381	0.36	0.436
1951501	1	TSH-565	8	1	60.979	63.803	33.14	27.57	-5.57	32.674	0.51	48.37	3.73561	6.3971	10.1288	7.39555	0.684	0.239	0.077	0.324	0.588	18.7693	0.00019	0.0067	1.855	0.188	0.617	0.195	150.225	0.029	0.787	2712.78	579	857	553.042	4e-05	0.0018	0.0221217	2.015	1.103	1.474		0.391	0.394	0.376	0.447
1951500	1	TSH-565	8	2	48.842	64.949	33.16	27.43	-5.73	20.383	0.46	40.09	3.55818	5.7998	9.3544	6.21427	0.663	0.225	0.112	0.5	0.604	14.572	0.00015	0.0002	1.021	0.482	0.224	0.294	5310.31	0.797	0.765	2556.76	601	862.33	0.095	-0.00144	10.5249	-0.0001368	1.73	0.96	1.289	1.561	0.358	0.372	0.355	0.427
1951499	1	TSH-565	8	3	55.346	62.502	33.17	27.61	-5.56	28.376	0.34	44.8	3.53756	5.8694	9.40335	6.83609	0.682	0.23	0.089	0.387	0.609	16.9857	0.00017	0.0076	2.942	0.489	0.748	-0.238	131.435	0.022	0.779	2679.89	593	853	166.072	3e-05	0.006	0.0049822	1.859	1.031	1.393	1.684	0.361	0.371	0.351	0.428
1951498	1	TSH-565	8	4	41.765	62.11	33.15	27.71	-5.44	32.244	0.47	58.25	3.63931	6.3355	9.97095	-2.75388	0.703	0.237	0.06	0.255	0.607	13.2124	4e-05	-0.0007	-6.304	-0.341	1.315	0.026	-1362.01	-0.054	0.795	3095.06	633	920.67	5.7177	-0.00013	0.1749	-0.0007433		1.247	1.667		0.386	0.385	0.365	0.438
1951497	1	LUKER-50	10	1	205.054	68.039	28.54	27.89	-0.65	18.057	0.65	57.31	3.75998	6.8344	10.5902	-2.96921	0.568	0.318	0.114	0.357	0.366	52.4118	0.00044	0.0047	2.834	0.235	0.569	0.196	211.888	0.093	0.782	2996.1	652	1293	266.372	0.00024	0.0038	0.0639293		1.31	1.691		0.413	0.401	0.387	0.454
1951496	1	LUKER-50	10	2	66.577	68.59	28.74	27.81	-0.93	5.143	0.46	52.16	3.55866	6.064	9.61895	-2.63656	0.634	0.269	0.097	0.362	0.483	18.9944	0.00027	0.0055	3.188	0.155	0.808	0.037	181.855	0.049	0.782	3093.31	675	1133	41.1764	0.00016	0.0243	0.0065882		1.143	1.51		0.371	0.375	0.364	0.431
1951495	1	LUKER-50	10	3	100.706	68.101	28.88	27.67	-1.21	18.748	0.46	51.07	3.46066	6.1048	9.56175	7.82157	0.602	0.291	0.107	0.368	0.424	27.2813	0.00039	0.0067	2.055	0.237	0.57	0.193	150.366	0.059	0.781	3197.64	700	1272.33	88.9794	0.00018	0.0112	0.0160163	2.074	1.094	1.472		0.371	0.367	0.352	0.428
1951494	1	LUKER-50	10	4	87.697	68.294	29.02	27.75	-1.27	23.061	0.25	45.29	3.31658	5.697	9.0101	6.98285	0.601	0.276	0.122	0.441	0.446	23.7177	0.00039	0.0059	1.227	0.132	0.503	0.365	168.173	0.066	0.772	3065.45	699	1221.67	261.681	9e-05	0.0038	0.0235513	1.873	0.981	1.328	1.68	0.348	0.35	0.339	0.411
1951493	1	LUKER-40	10	1	118.997	68.623	29.25	28.43	-0.82	15.778	0.36	43.3	3.44126	5.8078	9.2455	6.46443	0.588	0.272	0.14	0.515	0.444	31.4866	0.00036	0.0068	2.136	0.198	0.441	0.361	147.017	0.053	0.763	2621.28	621	1078.67	141.131	0.00016	0.0071	0.0225809	1.78	1.025	1.355	1.633	0.356	0.362	0.347	0.416
1951492	1	LUKER-40	10	2	131.293	67.464	29.39	28.39	-1	9.109	0.42	45.6	3.72554	6.564	10.2856	6.62701	0.605	0.273	0.121	0.444	0.454	35.7445	0.00038	0.0055	5.453	0.015	0.537	0.448	181.494	0.069	0.772	2557.96	584	1009.67	144.043	0.00017	0.0069	0.0244873	1.877	1.091	1.429	1.721	0.399	0.395	0.383	0.444
1951491	1	LUKER-40	10	3	154.288	66.34	29.53	28.21	-1.32	7.76	0.46	47.54	3.65326	6.228	9.87745	7.09013	0.584	0.281	0.134	0.476	0.426	40.5469	0.00048	0.0063	2.747	0.351	0.477	0.172	158.085	0.076	0.768	2488.41	578	1034	109.114	0.00014	0.0092	0.0152759	1.94	1.105	1.462		0.381	0.385	0.369	0.44
1951490	1	LUKER-40	10	4	122.646	66.394	29.67	28.11	-1.56	2.974	0.56	49.3	3.5948	6.232	9.823	7.5637	0.586	0.297	0.117	0.395	0.405	32.3418	0.00042	0.0064	3.015	0.303	0.502	0.196	155.125	0.065	0.778	2594.77	577	1074.33	80.6583	0.00025	0.0124	0.0201646	2.034	1.14	1.493		0.38	0.38	0.365	0.431
1951489	1	FEAR-5	10	1	330.952	66.937	29.81	29.01	-0.8	24.814	0.34	38.62	3.36789	5.3909	8.75545	6.24008	0.494	0.236	0.27	1.145	0.43	73.5706	0.00101	0.0069	1.657	0.596	0.055	0.348	145.071	0.147	0.695	2017.54	616	1020	128.523	0.00059	0.0078	0.0758285	1.7	0.901	1.219	1.503	0.334	0.351	0.335	0.406
1951488	1	FEAR-5	10	2	185.017	67.069	30.17	29.05	-1.12	15.677	0.38	54.07	3.67776	6.2178	9.89175	-2.70369	0.577	0.258	0.165	0.637	0.458	48.0397	0.0006	0.0065	2.452	0.389	0.43	0.181	152.944	0.092	0.749	2408.05	605	1017.67	325.026	0.00025	0.0031	0.0812565		1.208	1.594		0.381	0.387	0.372	0.442
1951487	1	FEAR-5	10	3	358.612	65.638	30.34	29.05	-1.29	27.163	0.96	36.87	3.55225	5.1311	8.6801	6.12267	0.348	0.358	0.294	0.823	0.199	56.1586	0.00108	0.0073	2.521	0.182	0.496	0.322	136.128	0.147	0.728	2058.91	560	1342.67	99.9542	0.00087	0.01	0.0869602	1.655	0.885	1.205	1.468	0.325	0.364	0.343	0.417
1951486	1	FEAR-5	10	4	362.412	65.819	30.49	29.37	-1.12	16.203	0.59	41.89	3.58765	5.9299	9.5139	6.47126	0.487	0.27	0.242	0.898	0.37	79.4226	0.00114	0.0073	1.638	0.164	0.047	0.789	137.438	0.157	0.72	2060.87	577	1056.33	164.872	0.00068	0.0061	0.112113	1.792	0.96	1.311	1.609	0.365	0.376	0.36	0.428
1951485	1	FSV-155	10	1	284.099	64.879	30.68	29.55	-1.13	24.877	0.42	62.97	3.56581	6.3661	9.92805	-2.76634	0.408	0.327	0.265	0.812	0.256	52.1606	0.00112	0.0099	2.947	0.262	0.304	0.433	100.912	0.113	0.729	2286.15	619	1354	115.495	0.0007	0.0087	0.0808468		1.336	1.777		0.386	0.379	0.363	0.439
1951484	1	FSV-155	10	2	563.004	65.126	30.81	32.45	1.64	29.222	1.25	63.25	4.12735	7.1289	11.2519	-3.09904	0.353	0.165	0.483	2.929	0.438	89.4332	0.0016	0.0112	5.548	0.677	0.373	-0.05	89.367	0.143	0.554	1143.39	510	740.33	69.6104	0.0015	0.0144	0.104416		1.491			0.435	0.436	0.416	0.48
1951483	1	FSV-155	10	3	234.559	65.286	30.97	30.51	-0.46	28.266	0.46	62.82	3.65265	6.4113	10.0601	-2.78655	0.473	0.344	0.183	0.534	0.282	49.9259	0.00111	0.0095	2.983	0.524	0.437	0.038	105.598	0.117	0.761	2655.57	635	1399	151.043	0.00056	0.0066	0.0845839		1.327	1.772		0.39	0.387	0.37	0.44
1951482	1	FSV-155	10	4	197.974	64.44	31.11	30.29	-0.82	32.312	0.42	61.06	3.66769	6.3847	10.0485	-2.77526	0.433	0.25	0.316	1.264	0.355	38.5752	0.00099	0.0103	3.431	0.285	0.391	0.325	96.734	0.096	0.683	1950.01	618	1105.33	74.0503	0.00065	0.0135	0.0481327		1.294	1.732		0.389	0.388	0.37	0.442
1951481	1	FGH-4	10	1	408.704	62.884	31.38	30.43	-0.95	27.785	0.31	54.89	3.425	6.201	9.62225	-2.69415	0.424	0.222	0.354	1.594	0.391	77.9807	0.0013	0.0085	2.544	0.449	-0.041	0.591	117.714	0.153	0.653	1694.14	588	976.33	113.608	0.00091	0.0088	0.103383		1.177	1.586		0.375	0.365	0.352	0.42
1951480	1	FGH-4	10	2	445.226	62.66	31.5	30.05	-1.45	14.274	0.48	53.68	3.5458	6.2524	9.7944	7.91903	0.488	0.266	0.246	0.925	0.375	97.7716	0.00094	0.0066	3.2	0.263	0.273	0.464	152.187	0.143	0.717	2078.5	588	1065	122.663	0.0007	0.0082	0.0858638	2.106	1.197	1.597		0.38	0.376	0.36	0.429
1951479	1	FGH-4	10	3	353.064	64.127	31.63	31.19	-0.44	12.461	0.45	61.25	3.71935	6.7903	10.5055	-2.9499	0.552	0.291	0.157	0.54	0.389	87.7011	0.00063	0.0054	5.361	0.165	0.677	0.158	184.948	0.117	0.76	2379.95	571	1066	145.695	0.00037	0.0069	0.053907		1.38	1.815		0.41	0.397	0.383	0.45
1951478	1	FGH-4	10	4	402.187	64.39	31.8	30.61	-1.19	33.686	0.35	59.72	3.58534	6.2156	9.79715	-2.7019	0.498	0.253	0.249	0.986	0.404	90.1301	0.00101	0.0071	3.294	0.345	0.275	0.38	140.209	0.142	0.711	2095.01	606	1052	161.658	0.00069	0.0062	0.111544		1.306	1.739		0.379	0.379	0.361	0.428
1951477	1	EET-8	10	1	466.451	64.985	31.98	31.39	-0.59	22.574	0.74	44.97	3.70287	6.0243	9.72345	6.83371	0.456	0.195	0.349	1.791	0.48	95.7157	0.00109	0.0068	2.129	0.426	-0.025	0.599	147.798	0.161	0.636	1418.19	516	771.33	203.226	0.00072	0.0049	0.146323	1.872	1.073	1.429	1.698	0.372	0.387	0.367	0.438
1951476	1	EET-8	10	2	451.304	62.767	32.1	31.11	-0.99	24.833	0.66	44.25	3.85763	6.0819	9.93575	7.05503	0.463	0.189	0.348	1.839	0.501	94.0292	0.00099	0.0067	2.024	0.244	0.122	0.633	148.505	0.147	0.632	1272.48	468	683.67	187.035	0.00054	0.0053	0.100999	1.921	1.079	1.432	1.694	0.378	0.401	0.382	0.452
1951475	1	EET-8	10	3	452.541	62.237	32.23	31.01	-1.22	18.421	0.51	46.23	3.80257	5.8811	9.68	7.46499	0.474	0.219	0.307	1.405	0.445	96.527	0.00118	0.0067	1.597	0.567	-0.199	0.632	149.553	0.176	0.67	1565.85	517	823.33	143.382	0.00065	0.007	0.0931983	1.985	1.081	1.446	1.735	0.367	0.394	0.376	0.442
1951474	1	EET-8	10	4	479.237	63.063	32.36	30.83	-1.53	59.477	0.67	53.71	3.82075	6.5447	10.3615	-2.84537	0.502	0.24	0.259	1.081	0.429	108.26	0.001	0.0067	2.365	1.128	0.126	-0.255	150.311	0.15	0.701	1746.37	522	870.33	179.346	0.00065	0.0056	0.116575		1.258	1.658		0.4	0.403	0.388	0.454
1951473	1	IMC-67	10	1	215.805	63.915	32.64	32.25	-0.39	25.763	0.74	47.93	3.77018	6.22	9.98635	7.15815	0.574	0.264	0.162	0.613	0.445	55.7424	0.00056	0.0052	2.027	0.427	-0.091	0.664	191.43	0.107	0.752	2302.59	572	981.67	84.9684	0.00044	0.0118	0.0373861	1.953	1.104	1.497		0.383	0.395	0.374	0.445
1951472	1	IMC-67	10	2	253.697	63.668	32.75	30.69	-2.06	20.005	0.75	48.76	3.72349	5.9547	9.6745	7.22199	0.588	0.289	0.124	0.429	0.417	67.1282	0.00048	0.0049	3.266	0.291	0.567	0.142	203.32	0.098	0.773	2335.31	529	963	484.68	0.00015	0.0021	0.072702	1.943	1.1	1.51		0.369	0.388	0.367	0.44
1951471	1	IMC-67	10	3	344.783	62.725	32.88	30.79	-2.09	32.719	0.82	46.94	3.89255	6.6165	10.505	7.37061	0.521	0.234	0.245	1.049	0.457	80.8344	0.00091	0.0059	1.693	0.558	-0.345	0.787	168.546	0.153	0.704	1751.71	518	838.33	164.091	0.0005	0.0061	0.0820455	2.029	1.138	1.506		0.405	0.41	0.391	0.455
1951470	1	IMC-67	10	4	458.776	62.96	33.01	30.33	-2.68	22.427	0.64	49.78	3.78522	6.1934	9.9748	7.54317	0.489	0.287	0.224	0.78	0.35	100.954	0.00079	0.0052	1.807	0.608	-0.221	0.613	190.995	0.151	0.733	1975.61	528	1008.67	212.335	0.00064	0.0047	0.135895	2.027	1.131	1.536		0.382	0.396	0.377	0.448
1951469	1	FSV-41	10	1	515.935	62.408	33.15	31.55	-1.6	23.617	0.4	39.74	3.67898	5.8512	9.52655	5.76684	0.456	0.191	0.352	1.842	0.489	105.87	0.00108	0.0062	2.481	0.009	0.1	0.891	160.988	0.174	0.632	1391.13	512	756.33	160.822	0.00072	0.0062	0.115792	1.646	0.957	1.331	1.559	0.363	0.383	0.364	0.433
1951468	1	FSV-41	10	2	574.941	61.017	33.27	30.93	-2.34	25.864	0.47	46.54	3.70287	6.0243	9.72345	6.78826	0.485	0.235	0.279	1.188	0.423	125.481	0.00111	0.0067	2.033	0.327	-0.015	0.688	149.11	0.166	0.69	1608.83	498	828	181.389	0.00067	0.0055	0.121531	1.863	1.087	1.476	1.739	0.372	0.387	0.37	0.438
1951467	1	FSV-41	10	3	483.656	59.348	33.38	30.43	-2.95	16.187	0.56	41.77	3.63726	5.7262	9.3599	6.11888	0.471	0.197	0.332	1.687	0.49	102.511	0.00101	0.0064	1.357	0.852	-0.193	0.341	157.198	0.159	0.645	1354.62	481	717	178.624	0.00062	0.0056	0.110747	1.705	1.008	1.369	1.607	0.356	0.378	0.359	0.429
1951466	1	FSV-41	10	4	438.691	59.646	33.46	30.57	-2.89	3.452	0.36	43.06	3.78692	6.091	9.87415	6.33965	0.502	0.239	0.259	1.084	0.431	99.1003	0.00088	0.0066	2.113	0.158	-0.006	0.849	151.187	0.133	0.701	1661	497	827	139.819	0.00058	0.0072	0.0810949	1.78	1.037	1.416	1.657	0.377	0.395	0.377	0.446
1951465	1	FEC-2	10	1	400.209	59.705	33.57	30.47	-3.1	4.123	0.49	50.12	3.56873	5.8971	9.4622	7.55623	0.481	0.287	0.232	0.806	0.343	86.6252	0.00096	0.0071	1.654	0.598	-0.75	1.152	140.386	0.135	0.73	2047.66	553	1062.67	147.136	0.00057	0.0068	0.0838673	2.004	1.102	1.523		0.363	0.374	0.355	0.426
1951464	1	LUKER-50	6	1	1.873	75.667	24.97	23.05	-1.92	15.497	0.55	50.79	3.34714	5.908	9.25155	7.6748	0.711	0.177	0.113	0.639	0.825	0.599266	0.04844	31.1029	2.405	0.083	0.995	-0.077	0.032	0.002	0.749	3290.06	827	951.67	751.999	5e-05	0.0013	0.0375999	2.028	1.13	1.453		0.359	0.355	0.349	0.413
1951463	1	LUKER-50	6	2	1.925	75.121	25.06	23.25	-1.81	13.861	0.53	50.66	3.38886	6.033	9.4182	7.77731	0.711	0.178	0.111	0.622	0.816	0.615904	5e-05	0.0099	3.124	0.135	0.893	-0.028	100.674	0.005	0.751	3299.44	823	955	-2.1952	6e-05	-0.4555	-0.0001317	2.059	1.136	1.453		0.366	0.36	0.354	0.419
1951462	1	LUKER-50	6	3	3.308	75.502	25.17	22.95	-2.22	14.275	0.54	52.13	3.37491	6.1405	9.5117	7.88279	0.708	0.184	0.108	0.583	0.786	1.05393	0.0001	0.0375	2.14	0.62	1.3	-0.919	26.692	0.003	0.755	3405.44	834	994.33	12.8757	-0.00011	0.0777	-0.0014163	2.089	1.151	1.482		0.371	0.36	0.352	0.418
1951461	1	LUKER-50	6	4	3.396	74.938	25.3	23.05	-2.25	12.125	0.62	48.3	3.60378	5.9842	9.5843	7.50336	0.714	0.179	0.106	0.593	0.816	1.09113	7e-05	0.0015	2.688	0.84	0.972	-0.812	679.839	0.048	0.754	3384.72	833	967.33	40.5062	0	0.0247	0	2.001	1.09	1.417		0.368	0.378	0.365	0.434
1951460	1	LUKER-40	6	1	1.925	75.276	25.51	23.39	-2.12	12.788	0.38	47.39	3.54519	6.4357	9.977	7.39083	0.728	0.153	0.119	0.78	0.975	0.63063	4e-05	0.007	3.249	0.215	0.814	-0.03	142.441	0.006	0.733	3067.5	820	835.33	-236.078	-9e-05	-0.0042	0.021247	2.017	1.121	1.421		0.389	0.378	0.372	0.433
1951459	1	LUKER-40	6	2	2.903	75.381	25.66	23.29	-2.37	19.799	0.4	42.34	3.29596	5.7666	9.05905	6.32689	0.732	0.167	0.101	0.606	0.901	0.956248	6e-05	0.0034	2.876	0.058	1.178	-0.236	296.621	0.018	0.752	3110.24	770	832	225.71	1e-05	0.0044	0.0022571	1.749	1.023	1.309	1.598	0.351	0.349	0.34	0.406
1951458	1	LUKER-40	6	3	4.102	75.403	25.79	23.19	-2.6	0.18	0.47	42.91	3.45229	6.1693	9.61785	6.68789	0.725	0.179	0.096	0.536	0.832	1.33828	3e-05	0.0033	2.102	-0.164	1.928	-0.764	300.368	0.009	0.761	2948.66	706	809.67	212.356	4e-05	0.0047	0.0084942	1.855	1.061	1.331	1.631	0.374	0.367	0.362	0.424
1951457	1	LUKER-40	6	4	4.413	75.423	25.9	23.39	-2.51	10.925	0.61	45.59	3.49013	6.2349	9.72125	6.85635	0.729	0.176	0.095	0.536	0.847	1.44768	5e-05	-0.0057	2.056	-0.149	0.297	0.853	-175.718	-0.009	0.761	2986.17	715	809.33	4.3225	0.00026	0.2313	0.0011238	1.894	1.099	1.398	1.703	0.378	0.371	0.362	0.427
1951456	1	FEAR-5	6	1	4.774	75.424	26.05	23.39	-2.66	11.242	0.43	39.71	3.31937	5.6755	8.9914	6.39105	0.717	0.186	0.097	0.523	0.79	1.54033	7e-05	0.0069	3.782	0.129	1.318	-0.446	144.127	0.01	0.762	3148.88	749	892	108.799	-4e-05	0.0092	-0.004352	1.754	0.935	1.216	1.531	0.347	0.35	0.341	0.406
1951455	1	FEAR-5	6	2	4.551	75.196	26.18	23.39	-2.79	6.459	0.45	39.44	3.27717	5.2863	8.5602	6.51815	0.709	0.185	0.107	0.577	0.786	1.452	7e-05	0.0222	2.626	-0.15	1.312	-0.162	45.099	0.003	0.756	2980.5	728	868.33	194.449	-4e-05	0.0051	-0.007778	1.746	0.941	1.215	1.518	0.327	0.342	0.333	0.401
1951454	1	FEAR-5	6	3	3.885	75.166	26.32	23.19	-3.13	14.401	0.64	48.05	3.73901	6.1923	9.9275	7.61478	0.725	0.175	0.1	0.57	0.846	1.26748	9e-05	0.0027	3.153	0.206	0.786	0.008	364.788	0.033	0.757	3113.99	758	857.67	-117.005	1e-05	-0.0085	-0.00117	2.041	1.129	1.446		0.381	0.392	0.378	0.446
1951453	1	FEAR-5	6	4	5.623	74.885	26.47	23.15	-3.32	15.971	0.33	35.65	3.35673	5.4769	8.83025	5.93558	0.682	0.203	0.115	0.568	0.69	1.7257	7e-05	0.0082	2.786	-0.158	1.458	-0.3	122.343	0.009	0.757	3013.92	733	957.33	-49.1311	1e-05	-0.0204	-0.0004913	1.647	0.888	1.148	1.432	0.338	0.351	0.339	0.412
1951452	1	FSV-155	6	1	3.658	75.637	26.78	23.99	-2.79	21.373	0.49	58.6	3.67981	6.8271	10.5028	-2.96534	0.617	0.185	0.197	1.063	0.682	1.01564	5e-05	0.0134	-5.639	-0.216	1.112	0.103	74.587	0.004	0.703	3439.65	1022	1316	81.0566	9e-05	0.0123	0.0072951		1.306	1.663		0.411	0.394	0.386	0.451
1951451	1	FSV-155	6	2	3.841	75.998	26.91	23.49	-3.42	22.376	0.55	57.94	3.80109	7.1427	10.9395	-3.10197	0.656	0.174	0.17	0.981	0.773	1.13386	6e-05	0.0013	5.421	0.211	0.906	-0.116	779.26	0.047	0.711	3519.1	1016	1211.33	78.7434	9e-05	0.0127	0.0070869		1.357	1.706		0.429	0.408	0.397	0.462
1951450	1	FSV-155	6	3	5.754	75.401	27.12	23.15	-3.97	21.874	0.44	42.28	3.31658	5.697	9.0101	6.36669	0.719	0.192	0.088	0.46	0.767	1.86171	0.0001	0.0209	2.692	0.066	1.135	-0.201	47.842	0.005	0.77	3226.72	743	905.33	0.2292	0.00018	4.3628	4.13e-05	1.751	1	1.289	1.599	0.348	0.35	0.341	0.408
1951449	1	FSV-155	6	4	5.865	74.655	27.25	23.53	-3.72	30.163	0.33	42.99	3.38838	5.7688	9.15365	6.74934	0.728	0.177	0.095	0.536	0.84	1.92137	8e-05	0.0106	4.886	0.004	0.934	0.062	94.612	0.008	0.761	3041.48	728	828.67	739.703	6e-05	0.0014	0.0443822	1.833	1.006	1.303	1.625	0.353	0.357	0.347	0.415
1951448	1	FGH-4	6	1	6.51	73.435	27.45	23.77	-3.68	3.122	0.32	50.29	3.32482	6.08	9.40115	-2.64128	0.715	0.193	0.092	0.48	0.76	2.09459	0.00018	0.0593	3.105	0.063	0.948	-0.011	16.862	0.003	0.767	3300.75	768	941.67	-3673.17	3e-05	-0.0003	-0.110195		1.17	1.462		0.367	0.355	0.351	0.409
1951447	1	FGH-4	6	2	6.932	73.437	27.61	23.67	-3.94	4.558	1.22	52.06	3.61372	6.2648	9.8747	-2.72328	0.698	0.191	0.111	0.581	0.748	2.17734	9e-05	-0.009	2.959	0.412	0.751	-0.163	-110.608	-0.01	0.755	3392.34	830	1025	-159.603	0	-0.0063	0		1.184	1.508		0.382	0.382	0.367	0.43
1951446	1	FGH-4	6	3	7.895	73.307	27.71	23.63	-4.08	18.246	0.39	55.43	3.56459	6.7327	10.2933	-2.92375	0.731	0.191	0.079	0.412	0.785	2.59706	6e-05	0.0078	5.609	0.148	0.911	-0.059	128.013	0.008	0.776	3159.31	709	850.67	3.4301	-0.00021	0.2915	-0.0007203		1.274	1.614		0.404	0.383	0.375	0.439
1951445	1	FGH-4	6	4	3.116	73.316	27.85	23.85	-4	12.836	0.35	52.97	3.33258	6.1988	9.52765	-2.69236	0.757	0.179	0.065	0.361	0.868	1.06147	7e-05	0.0428	4.629	0.142	1.076	-0.219	23.384	0.002	0.782	3392.49	740	825	18.5681	2e-05	0.0539	0.0003714		1.189	1.526		0.373	0.357	0.349	0.416
1951444	1	EET-8	6	1	5.377	73.054	27.96	23.95	-4.01	48.332	0.58	50.45	3.73112	6.521	10.2481	7.72623	0.706	0.215	0.079	0.367	0.674	1.70827	6e-05	0.0111	3.579	0.096	1.148	-0.244	90.467	0.005	0.781	3668.58	803	1077	236.473	-4e-05	0.0042	-0.0094589	2.091	1.175	1.501		0.397	0.395	0.383	0.448
1951443	1	EET-8	6	2	7.103	73.027	28.08	23.73	-4.35	37.666	0.47	52.9	3.33367	6.2797	9.6096	7.94461	0.722	0.208	0.07	0.336	0.711	2.30776	7e-05	0.0106	4.155	-0.067	1.184	-0.117	94.666	0.007	0.785	3429.28	737	953.67	-1202.45	1e-05	-0.0008	-0.0120245	2.113	1.21	1.54		0.377	0.358	0.349	0.417
1951442	1	EET-8	6	3	7.831	72.556	28.17	23.67	-4.5	23.309	0.62	43.31	3.58595	6.0323	9.61455	7.01822	0.713	0.202	0.085	0.422	0.723	2.51258	6e-05	0.0022	1.591	-0.565	2.986	-1.421	455.196	0.027	0.774	3080.66	695	884.67	-93.5345	0	-0.0107	0	1.909	1.048	1.338	1.652	0.37	0.377	0.365	0.434
1951441	1	EET-8	6	4	6.366	72.709	28.28	23.43	-4.85	11.236	0.47	49.3	3.4335	5.689	9.119	7.8438	0.725	0.188	0.087	0.466	0.791	2.07691	-3e-05	0.05	3.601	0.148	0.902	-0.05	20.008	-0.001	0.769	3104	717	854.33	163.824	3e-05	0.0061	0.0049147	2.043	1.142	1.461		0.35	0.36	0.347	0.419
1951440	1	IMC-67	6	1	6.678	72.98	28.42	23.59	-4.83	14.033	0.79	47.89	3.74555	6.6777	10.4192	7.16891	0.722	0.192	0.086	0.45	0.771	2.16968	5e-05	0.0013	0.981	4.72	0.149	-3.869	743.734	0.037	0.771	3169.87	726	881.33	790.478	4e-05	0.0013	0.0316191	1.994	1.122	1.442		0.405	0.398	0.385	0.45
1951439	1	IMC-67	6	2	8.182	72.635	28.52	23.29	-5.23	1.305	0.79	50.17	3.67994	6.3796	10.0556	7.62075	0.721	0.209	0.07	0.336	0.707	2.65465	6e-05	0.007	2.556	0.127	0.688	0.186	142.346	0.009	0.785	3139.98	675	876.33	-2534.59	4e-05	-0.0004	-0.101384	2.058	1.171	1.5		0.389	0.389	0.375	0.446
1951438	1	IMC-67	6	3	7.487	72.455	28.6	23.25	-5.35	5.617	0.76	47.47	3.65217	6.1471	9.7955	7.19054	0.747	0.189	0.064	0.337	0.808	2.51676	8e-05	0.009	3.109	0.078	0.857	0.064	111.475	0.009	0.785	3083.46	663	780.67	316.792	7e-05	0.0032	0.0221755	1.953	1.101	1.424		0.377	0.384	0.37	0.439
1951437	1	IMC-67	6	4	7.189	72.043	28.71	23.49	-5.22	16.98	0.57	45.71	3.51197	5.7987	9.3071	7.00304	0.735	0.187	0.078	0.418	0.807	2.37776	9e-05	0.0086	2.984	0.234	1.004	-0.237	116.477	0.01	0.775	3152.97	710	834.67	105.728	9e-05	0.0095	0.0095155	1.886	1.07	1.381	1.704	0.357	0.368	0.354	0.425
1951436	1	FSV-41	6	1	7.39	71.216	28.79	24.03	-4.76	22.434	0.44	41.96	3.43411	5.5057	8.9364	6.47806	0.741	0.186	0.073	0.396	0.818	2.4642	6e-05	0.0067	2.395	0.01	1.4	-0.41	149.788	0.009	0.778	2841.5	632	736.33	-383.045	0	-0.0026	0	1.757	1.017	1.307	1.598	0.341	0.358	0.344	0.415
1951435	1	FSV-41	6	2	8.32	71.775	28.88	23.63	-5.25	7.359	0.51	43.62	3.51524	6.0414	9.55295	6.33819	0.732	0.195	0.072	0.37	0.769	2.74061	8e-05	0.0114	3.102	-0.055	1.166	-0.111	87.58	0.007	0.781	3179.85	697	850.67	290.303	6e-05	0.0034	0.0174182	1.775	1.044	1.352	1.652	0.369	0.371	0.358	0.427
1951433	1	FSV-41	6	4	9.044	72.225	29.07	23.63	-5.44	4.612	0.54	40.57	3.5281	5.853	9.3775	6.08059	0.724	0.197	0.079	0.402	0.755	2.94654	9e-05	0.009	3.255	0.026	1.151	-0.177	110.562	0.01	0.777	3105.6	693	856	-1139.41	2e-05	-0.0009	-0.0227881	1.708	0.988	1.284	1.573	0.36	0.37	0.356	0.426
1951432	1	FEC-2	6	1	7.023	71.218	29.17	23.73	-5.44	29.031	0.56	49.98	3.37103	6.0811	9.44845	7.52954	0.724	0.193	0.083	0.434	0.771	2.28809	0.0001	0.0046	1.888	-0.28	1.469	-0.19	219.227	0.022	0.773	3118.15	708	860.67	0.0649	0.0136	15.4182	0.0008826	2.014	1.135	1.463		0.368	0.359	0.348	0.417
1951431	1	FEC-2	6	2	6.649	70.254	29.24	23.53	-5.71	8.199	0.5	39.2	3.49087	5.6041	9.0915	6.26862	0.715	0.195	0.09	0.464	0.752	2.13932	7e-05	0.0036	3.157	-0.07	1.246	-0.176	273.997	0.019	0.769	2959.25	683	844.33	107.957	0.0001	0.0093	0.0107957	1.724	0.972	1.247	1.532	0.347	0.364	0.352	0.42
1951430	1	FEC-2	6	3	8.753	70.186	29.37	24.57	-4.8	29.414	0.35	50.01	3.62876	6.2382	9.86315	7.67689	0.715	0.198	0.088	0.445	0.741	2.81628	0.00011	0.0165	3.953	0.113	1.001	-0.114	60.698	0.007	0.772	3156.5	721	901	111.133	8e-05	0.009	0.0088906	2.057	1.175	1.497		0.381	0.383	0.37	0.44
1951429	1	FEC-2	6	4	8.122	70.152	29.45	23.67	-5.78	10.631	0.59	44.25	3.58316	6.0538	9.63325	6.908	0.704	0.21	0.086	0.412	0.689	2.57305	8e-05	0.0062	2.403	0.041	0.516	0.443	160.42	0.013	0.776	3065.58	688	907	-1361.02	2e-05	-0.0007	-0.0272205	1.889	1.089	1.372	1.679	0.371	0.377	0.363	0.437
1951428	1	FLE-3	6	1	9.378	69.379	29.52	23.49	-6.03	15.195	0.65	44.35	3.57649	6.0159	9.5887	6.94959	0.724	0.195	0.081	0.414	0.76	3.05535	0.00031	0.0513	1.883	-0.237	1.571	-0.335	19.498	0.006	0.775	3044.99	684	840	-644.758	-2e-05	-0.0016	0.0128952	1.894	1.08	1.366	1.674	0.369	0.376	0.362	0.43
1951427	1	FLE-3	6	2	8.996	69.177	29.61	23.67	-5.94	15.497	0.47	44.84	3.43847	5.8293	9.2642	6.98048	0.724	0.196	0.081	0.412	0.758	2.9309	3e-05	-0.0141	2.314	0.037	1.317	-0.354	-71.165	-0.002	0.776	3101.25	696	856.67	0.8065	0.00035	1.2399	0.0002823	1.884	1.08	1.369	1.676	0.357	0.362	0.347	0.419
1951426	1	FLE-3	6	3	4.76	68.57	29.66	23.63	-6.03	71.159	0.53	46.89	3.50748	5.9226	9.42645	7.24786	0.709	0.173	0.118	0.679	0.839	1.51868	5e-05	0.0016	2.914	0.312	0.935	-0.247	613.107	0.031	0.744	3191.59	817	928.33	0.3087	-0.00062	3.2396	-0.0001914	1.945	1.09	1.409	1.733	0.363	0.369	0.353	0.423
1951425	1	FLE-3	6	4	3.379	67.475	29.69	24.27	-5.42	27.992	0.72	46.44	3.65047	6.2495	9.89615	7.37891	0.733	0.179	0.088	0.49	0.84	1.11456	8e-05	0.0028	2.125	0.316	0.903	-0.219	360.553	0.029	0.766	3267.03	764	871	-2591.6	3e-05	-0.0004	-0.077748	1.999	1.094	1.401	1.737	0.382	0.385	0.369	0.439
1951424	1	FSA-13	6	1	6.141	67.531	29.77	24.37	-5.4	25.484	0.39	39.88	3.32386	5.5516	8.87205	6.47451	0.734	0.173	0.093	0.539	0.871	2.02837	0.00011	0.0235	2.184	0.078	0.985	-0.064	42.473	0.005	0.76	2961.57	710	787	-1022.86	3e-05	-0.001	-0.0306857	1.76	0.927	1.228	1.54	0.341	0.349	0.336	0.411
1951423	1	FSA-13	6	2	5.62	68.094	29.8	24.27	-5.53	26.176	0.39	38.04	3.41458	5.6562	9.0673	6.15604	0.726	0.176	0.098	0.559	0.845	1.83605	8e-05	0.0176	1.579	0.004	1.146	-0.15	56.689	0.005	0.758	2948.36	714	809	-498.829	3e-05	-0.002	-0.0149649	1.706	0.903	1.198	1.497	0.348	0.358	0.346	0.416
1951422	1	FSA-13	6	3	5.811	68.441	29.85	23.81	-6.04	2.998	0.47	36.84	3.36898	5.4718	8.8374	6.01846	0.719	0.178	0.103	0.58	0.827	1.88015	8e-05	0.0012	0.331	-2.137	8.678	-5.541	835.033	0.067	0.755	3013.67	737	848	131.706	-2e-05	0.0076	-0.0026341	1.663	0.865	1.156	1.458	0.338	0.352	0.338	0.407
1951421	1	FSA-13	6	4	5.755	68.472	29.9	23.67	-6.23	48.499	0.49	53.36	3.45168	6.3526	9.80045	-2.7595	0.731	0.175	0.093	0.533	0.855	1.89311	0.00014	0.0681	4.826	0.397	0.851	-0.248	14.691	0.002	0.761	3041.81	727	817.33	282.945	-5e-05	0.0035	-0.0141473		1.227	1.569		0.383	0.369	0.359	0.426
1951420	1	FSA-12	6	1	7.056	67.978	29.94	24.19	-5.75	37.209	0.46	48.84	3.27255	5.8577	9.1267	7.38395	0.739	0.178	0.083	0.464	0.849	2.34647	0	0.0146	2.551	0.52	1.561	-1.081	68.644	0	0.769	3324.01	767	867.67	-304.481	-2e-05	-0.0033	0.0060896	1.966	1.076	1.405		0.355	0.348	0.337	0.404
1951419	1	FSA-12	6	2	6.526	68.791	29.98	23.99	-5.99	45.732	0.4	54.92	3.38267	6.2593	9.6382	-2.7188	0.742	0.183	0.075	0.41	0.83	2.17903	6e-05	0.012	3.65	0.102	1.447	-0.549	83.63	0.005	0.776	3662.43	821	945.33	236.972	1e-05	0.0042	0.0023697		1.169	1.538		0.377	0.362	0.347	0.419
1951418	1	FSA-12	6	3	6.304	69.275	30.03	24.13	-5.9	21.759	0.43	51.28	3.33101	5.8537	9.18115	7.94069	0.748	0.181	0.071	0.39	0.846	2.12193	5e-05	0.0039	3.346	-0.097	1.689	-0.592	259.341	0.013	0.778	3278.87	727	825.67	-18.2013	4e-05	-0.0549	-0.0007281	2.076	1.11	1.459		0.356	0.353	0.34	0.41
1951417	1	FSA-12	6	4	8.002	69.271	30.07	23.85	-6.22	7.601	0.4	48.95	3.46951	6.3045	9.7702	7.30645	0.733	0.187	0.08	0.431	0.805	2.63946	4e-05	0.01	4.618	0.165	1.232	-0.397	100.367	0.004	0.773	3276.13	743	874.67	136.923	9e-05	0.0073	0.0123231	1.989	1.098	1.438		0.381	0.37	0.358	0.425
1951416	1	ICS-39	6	1	7.577	68.492	30.11	23.89	-6.22	4.408	0.48	38.52	3.58377	5.8705	9.45065	6.27963	0.731	0.186	0.084	0.452	0.806	2.49245	4e-05	0.0063	1.775	0.131	1.034	-0.166	159.91	0.006	0.771	2943.84	675	793.33	-27.381	0	-0.0365	0	1.749	0.931	1.228	1.528	0.362	0.375	0.361	0.434
1951415	1	ICS-39	6	2	6.872	68.624	30.16	23.99	-6.17	6.498	0.52	40.41	3.47474	5.5498	9.0211	6.56481	0.721	0.187	0.093	0.496	0.792	2.22962	8e-05	0.0099	1.274	0	0.733	0.267	101.244	0.008	0.765	3012.99	707	841	724.675	4e-05	0.0014	0.028987	1.778	0.954	1.253	1.56	0.344	0.362	0.347	0.418
1951414	1	ICS-39	6	3	9.907	68.664	30.19	23.35	-6.84	13.928	0.53	47.16	3.73391	6.4995	10.2294	-2.82517	0.706	0.203	0.092	0.452	0.714	3.14745	0.00011	0.0163	2.117	0.176	0.461	0.363	61.526	0.007	0.771	3152.79	723	927.67	0.5	-0.00037	1.9999	-0.000185		1.097	1.415		0.396	0.395	0.381	0.455
1951413	1	ICS-39	6	4	9.915	68.874	30.23	24.75	-5.48	14.703	0.57	47.87	3.79904	6.5334	10.3285	-2.84032	0.67	0.224	0.107	0.477	0.614	2.98937	7e-05	0.004	1.743	0.289	1.626	-0.915	249.123	0.017	0.768	3030.07	704	1000.67	1.0511	0.00011	0.9514	0.0001156		1.114	1.436		0.399	0.401	0.387	0.458
1951412	1	ICS-60	6	1	9.075	68.302	30.28	23.81	-6.47	9.937	0.88	43.1	3.84464	6.7178	10.5583	6.59018	0.725	0.192	0.083	0.434	0.773	2.96072	5e-05	0.0094	4.041	0.029	0.676	0.294	106.113	0.005	0.773	2787.84	633	767.67	-236.154	-3e-05	-0.0042	0.0070846	1.883	1.09	1.383	1.671	0.409	0.407	0.394	0.459
1951411	1	ICS-60	6	2	7.063	67.669	30.31	23.81	-6.5	13.412	0.79	46.44	3.72179	6.0571	9.77515	7.42046	0.736	0.184	0.08	0.437	0.82	2.33927	6e-05	0.0019	1.858	1.186	1.025	-1.211	515.125	0.031	0.773	2765.4	629	730.67	126.478	0.0001	0.0079	0.0126478	1.991	1.123	1.43		0.374	0.389	0.374	0.447
1951410	1	ICS-60	6	3	8.01	67.855	30.34	23.73	-6.61	13.959	0.6	47.35	3.72554	6.564	10.2856	7.28863	0.736	0.191	0.074	0.386	0.79	2.65291	6e-05	0.0078	3.585	0.004	0.78	0.216	128.143	0.008	0.779	3011.25	666	796	1.5216	0.00075	0.6572	0.0011412	2.008	1.155	1.466		0.399	0.395	0.382	0.451
1951409	1	ICS-60	6	4	7.334	68.053	30.36	23.81	-6.55	11.924	0.53	44.99	3.572	6.1398	9.70805	6.85603	0.745	0.183	0.072	0.391	0.834	2.45872	7e-05	0.0025	1.637	0.358	0.55	0.092	403.543	0.028	0.778	2943.56	653	750	1261.4	-4e-05	0.0008	-0.050456	1.886	1.112	1.413	1.696	0.375	0.377	0.363	0.435
1951408	1	ICS-95	6	1	8.687	67.604	30.4	24.27	-6.13	9.098	0.56	38.24	3.57213	5.6923	9.2609	6.45222	0.701	0.199	0.1	0.502	0.723	2.74031	0.00011	0.0101	0.877	0.186	0.745	0.068	99.331	0.011	0.765	2656.21	625	793.33	-354.976	1e-05	-0.0028	-0.0035498	1.768	0.978	1.24	1.519	0.353	0.372	0.361	0.432
1951407	1	ICS-95	6	2	10.683	67.731	30.42	23.95	-6.47	16.444	0.51	43.2	3.58255	6.2371	9.81585	6.52627	0.715	0.199	0.086	0.429	0.735	3.43726	9e-05	0.0068	1.491	0.196	0.932	-0.127	148.099	0.013	0.773	3103.38	703	884.67	6.4659	6e-05	0.1547	0.000388	1.829	1.055	1.355	1.648	0.38	0.379	0.367	0.433
1951406	1	ICS-95	6	3	8.392	67.974	30.44	23.43	-7.01	16.784	0.65	50.38	3.87472	6.6646	10.5352	7.72891	0.726	0.195	0.079	0.404	0.762	2.74167	4e-05	0.0005	3.788	0.198	0.828	-0.026	1878.08	0.075	0.777	2931.45	655	803.33	8.2034	9e-05	0.1219	0.0007383	2.104	1.244	1.559		0.407	0.409	0.397	0.46
1951405	1	ICS-95	6	4	10.289	68.015	30.48	23.49	-6.99	4.931	0.65	37.37	3.72955	6.1759	9.90165	6.26332	0.7	0.209	0.091	0.436	0.685	3.24103	9e-05	0.0156	1.222	-0.259	1.685	-0.427	64.026	0.006	0.773	3030.04	689	910.33	497.523	6e-05	0.002	0.0298514	1.772	0.987	1.238	1.507	0.38	0.391	0.377	0.443
1951404	1	ICS-1	6	1	7.723	67.466	30.54	25.91	-4.63	17.824	0.56	40.81	3.45011	6.0075	9.45395	6.09577	0.739	0.177	0.084	0.474	0.856	2.56828	7e-05	0.0006	1.68	0.159	0.573	0.267	1605.14	0.112	0.768	2940.44	682	766.67	64.5765	0.0001	0.0155	0.0064577	1.724	0.979	1.279	1.574	0.366	0.365	0.352	0.42
1951403	1	ICS-1	6	2	8.617	67.096	30.57	24.03	-6.54	11.74	0.37	43.21	3.39845	5.6019	8.9969	6.32092	0.731	0.18	0.089	0.495	0.833	2.83456	7e-05	0.0061	1.98	0.376	0.774	-0.15	162.844	0.011	0.766	2955.72	693	794.67	191.04	-4e-05	0.0052	-0.0076416	1.734	1.022	1.336	1.631	0.345	0.356	0.341	0.416
1951402	1	ICS-1	6	3	8.679	67.133	30.6	23.81	-6.79	14.105	0.47	45.76	3.60766	6.0436	9.64755	6.8162	0.733	0.182	0.085	0.467	0.825	2.86277	6e-05	0.0126	3.006	0.146	0.715	0.138	79.457	0.005	0.769	2842.84	657	759	-127.275	1e-05	-0.0079	-0.0012727	1.87	1.106	1.423	1.72	0.371	0.379	0.365	0.439
1951401	1	ICS-1	6	4	8.575	67.445	30.64	23.89	-6.75	10.286	0.36	45.89	3.57697	6.2801	9.85325	6.73513	0.727	0.186	0.087	0.467	0.8	2.80531	0.00792	13.5199	3.601	0.264	0.859	-0.123	0.074	0.001	0.769	3106.56	718	848.33	-126.168	-1e-05	-0.0079	0.0012617	1.874	1.089	1.407	1.72	0.382	0.379	0.365	0.436
1951400	1	CCN-51	6	1	7.907	67.255	30.66	24.19	-6.47	25.236	0.5	38.62	3.45085	5.3767	8.8242	6.39693	0.733	0.179	0.088	0.495	0.841	2.60812	7e-05	0.0039	2.223	-0.015	1.28	-0.265	253.44	0.018	0.766	2464.88	578	658	0.2983	0.0053	3.3525	0.001581	1.73	0.951	1.229	1.513	0.335	0.358	0.345	0.417
1951399	1	CCN-51	6	2	7.426	67.058	30.7	25.09	-5.61	53.88	1.18	39.98	3.92045	6.4015	10.318	6.2051	0.744	0.18	0.076	0.425	0.848	2.48622	8e-05	0.0213	2.668	-0.067	1.316	-0.249	46.902	0.004	0.774	2606.38	589	667.67	-79.905	0	-0.0125	0	1.78	1.013	1.305	1.588	0.395	0.41	0.391	0.457
1951398	1	CCN-51	6	3	7.178	67.108	30.74	24.13	-6.61	27.984	0.39	42.02	3.45521	5.7003	9.152	6.64683	0.739	0.183	0.078	0.425	0.828	2.38704	7e-05	0.0085	2.866	0.094	1.185	-0.279	116.995	0.008	0.774	2960.01	669	771.67	1167.86	-3e-05	0.0009	-0.0350358	1.807	1	1.306	1.603	0.351	0.362	0.346	0.419
1951397	1	CCN-51	6	4	7.764	66.757	30.75	23.59	-7.16	7.62	0.55	45.55	3.44623	5.9481	9.3907	6.82839	0.739	0.183	0.077	0.421	0.826	2.58192	4e-05	-58.3856	2.732	0.224	0.863	-0.087	-0.017	0	0.775	3117.8	703	812.67	4.005	0.00019	0.2497	0.000761	1.864	1.069	1.386	1.694	0.363	0.364	0.35	0.418
1951396	1	TSH-565	6	1	8.107	65.71	30.76	23.67	-7.09	28.834	0.48	38.2	3.57043	5.7947	9.36155	6.03958	0.721	0.179	0.1	0.557	0.823	2.63032	0.01183	3.2551	3.233	-0.94	1.214	0.726	0.307	0.004	0.758	2873.98	695	802.67	0.2442	0.00398	4.0954	0.0009719	1.695	0.933	1.228	1.513	0.358	0.373	0.359	0.428
1951394	1	TSH-565	6	3	9.096	66.434	30.8	23.95	-6.85	27.57	0.51	46.82	3.59929	6.1081	9.70365	7.21282	0.755	0.175	0.07	0.401	0.884	3.09037	0.36093	-72.7539	1.479	-0.612	2.052	-0.441	-0.014	-0.005	0.777	3035.04	677	744.33	798.385	2e-05	0.0013	0.0159677	1.954	1.074	1.409	1.74	0.374	0.379	0.363	0.432
1951393	1	TSH-565	6	4	9.948	66.381	30.83	24.27	-6.56	26.608	0.48	48.58	3.39165	6.0115	9.3995	7.46328	0.741	0.182	0.077	0.424	0.837	3.31716	8e-05	0.0065	2.693	0.372	0.926	-0.298	154.778	0.012	0.774	2975.3	672	769.33	-103.947	2e-05	-0.0096	-0.0020789	1.995	1.106	1.433		0.365	0.36	0.347	0.415
1949701	1	FEC-2	10	2	440.643	59.623	33.65	30.47	-3.18	21.644	1.05	42.92	3.91112	5.9376	9.845	6.74276	0.434	0.208	0.358	1.718	0.427	86.0576	0.0012	0.0072	1.726	0.662	-0.456	0.794	139.841	0.168	0.642	1344.67	481	761.33	185.717	0.00061	0.0054	0.113287	1.847	1.033	1.405	1.657	0.372	0.404	0.378	0.449
1949700	1	FEC-2	10	3	58.3	58.979	33.72	30.47	-3.25	6.988	0.52	41.14	3.50931	5.3727	8.87865	6.48397	0.595	0.197	0.209	1.063	0.62	15.6098	0.00025	0.0047	2.612	0.069	0.577	0.354	212.3	0.053	0.703	1753.44	521	711	-5.6305	-7e-05	-0.1776	0.0003941	1.747	0.987	1.344	1.582	0.336	0.363	0.346	0.42
1949699	1	FEC-2	10	4	128.201	56.32	33.79	30.87	-2.92	10.803	0.48	52.49	3.73622	6.2138	9.9462	7.81264	0.606	0.265	0.129	0.487	0.47	34.9604	0.00038	0.0054	2.312	0.463	0.18	0.357	186.628	0.071	0.766	2333.19	545	918.33	102.649	0.00022	0.0097	0.0225827	2.082	1.198	1.613		0.382	0.392	0.373	0.441
1949698	1	FLE-3	10	1	547.06	57.852	33.85	32.51	-1.34	40.755	1.27	46.33	4.42318	6.4566	10.8757	7.02025	0.398	0.134	0.468	3.508	0.611	97.9784	0.00136	0.0086	6.615	0.027	0.282	0.691	115.988	0.158	0.52	955.88	459	575.33	95.0111	0.00116	0.0105	0.110213	1.947	1.143	1.53		0.408	0.454	0.425	0.495
1949697	1	FLE-3	10	2	478.897	58.855	33.91	30.97	-2.94	24.359	0.5	44.31	3.71294	5.8574	9.5667	6.88508	0.468	0.187	0.344	1.839	0.512	100.856	0.00123	0.0066	1.367	0.945	-0.403	0.457	151.224	0.186	0.632	1465.66	539	779.33	189.659	0.00068	0.0053	0.128968	1.868	1.064	1.425	1.68	0.364	0.386	0.365	0.437
1949696	1	FLE-3	10	3	423.783	59.138	33.97	30.83	-3.14	14.459	0.41	46.86	3.61446	5.634	9.24495	7.3708	0.482	0.214	0.305	1.427	0.462	91.9185	0.00096	0.0058	1.458	0.424	-0.254	0.83	172.92	0.166	0.668	1676.91	557	869.33	200.147	0.00059	0.005	0.118087	1.945	1.106	1.474	1.739	0.351	0.375	0.353	0.43
1949695	1	FLE-3	10	4	351.735	58.127	34.04	31.67	-2.37	23.831	0.8	57.33	3.8524	6.8366	10.6848	-2.97101	0.529	0.251	0.22	0.876	0.432	83.7305	0.00074	0.0086	2.651	0.611	0.189	0.2	116.031	0.086	0.722	1833.03	509	862.67	135.519	0.0003	0.0074	0.0406558		1.327	1.758		0.415	0.409	0.39	0.46
1949694	1	FSA-13	10	1	335.498	58.304	34.17	32.33	-1.84	3.953	0.57	39.65	3.69306	5.2962	8.9859	6.21715	0.459	0.157	0.384	2.443	0.599	69.2971	0.00114	0.0069	1.012	0.394	-0.389	0.996	145.575	0.166	0.586	1315.13	544	711	108.36	0.0007	0.0092	0.0758518	1.688	0.905	1.291	1.549	0.336	0.378	0.353	0.426
1949693	1	FSA-13	10	2	498.598	58.715	34.24	31.55	-2.69	8.746	0.37	35.4	3.42138	5.2466	8.6647	5.52882	0.327	0.129	0.544	4.207	0.518	73.3687	0.00129	0.007	0.868	0.433	-0.914	1.481	142.054	0.183	0.484	1005.36	519	677	170.649	0.00089	0.0059	0.151878	1.547	0.823	1.19	1.42	0.328	0.354	0.333	0.406
1949692	1	FSA-13	10	3	212.516	59.256	34.34	31.67	-2.67	5.861	0.39	37.06	3.62453	5.4671	9.0882	5.78581	0.629	0.232	0.139	0.6	0.555	60.1527	0.00026	0.0032	0.032	17.858	-17.777	0.919	311.011	0.081	0.753	2235.28	552	830	13.2503	0.0004	0.0755	0.0053001	1.617	0.881	1.243	1.485	0.343	0.374	0.353	0.428
1949691	1	FSA-13	10	4	395.594	58.966	34.58	32.59	-1.99	11.066	0.23	33.17	3.3685	5.2076	8.57285	5.16727	0.396	0.13	0.473	3.628	0.622	70.4949	0.00109	0.007	0.299	1.304	-4.458	4.155	143.098	0.156	0.513	1041.58	507	629	173.063	0.00067	0.0058	0.115952	1.472	0.789	1.143	1.357	0.325	0.349	0.331	0.401
1949690	1	FSA-12	10	1	395.473	58.761	34.69	32.63	-2.06	5.349	0.8	50.79	3.77964	6.2364	10.0122	7.47425	0.542	0.261	0.196	0.752	0.426	96.4559	0.00097	0.006	2.895	0.127	0.415	0.458	165.862	0.161	0.736	2032.59	537	930	210.841	0.00046	0.0047	0.0969868	2.017	1.138	1.569		0.384	0.396	0.373	0.442
1949689	1	FSA-12	10	2	530.207	58.792	34.76	32.77	-1.99	21.606	0.39	49.15	3.60439	5.8009	9.4017	7.36489	0.47	0.174	0.356	2.041	0.552	112.139	0.00128	0.0071	2.241	0.194	0.016	0.79	140.975	0.18	0.616	1414.47	543	750.33	112.146	0.00087	0.0089	0.0975671	1.958	1.071	1.504		0.359	0.376	0.353	0.428
1949688	1	FSA-12	10	3	172.068	58.573	34.84	31.77	-3.07	34.753	0.4	57.32	3.54471	6.1715	9.71245	-2.68259	0.61	0.281	0.109	0.386	0.445	47.2327	0.00038	0.0052	1.958	0.407	0.362	0.232	193.753	0.074	0.779	2775.62	614	1082	93.4049	0.00023	0.0107	0.0214831		1.192	1.662		0.376	0.375	0.353	0.428
1949687	1	FSA-12	10	4	330.8	57.642	34.92	32.89	-2.03	8.985	0.46	47.77	3.58316	6.0538	9.63325	6.93831	0.556	0.231	0.213	0.921	0.494	82.7662	0.0008	0.0065	1.866	0.617	-0.109	0.492	154.563	0.124	0.717	1858.4	525	824.33	164.668	0.00029	0.0061	0.0477538	1.895	1.075	1.49		0.371	0.377	0.358	0.428
1949686	1	ICS-39	10	1	472.368	58.517	35.03	32.41	-2.62	12.737	0.31	35.06	3.60064	5.294	8.8913	5.58258	0.387	0.124	0.488	3.929	0.638	82.2629	0.00113	0.0069	3.26	0.272	0.2	0.528	145.437	0.164	0.498	867.67	436	531.67	171.978	0.00076	0.0058	0.130704	1.562	0.849	1.21	1.432	0.334	0.37	0.349	0.427
1949685	1	ICS-39	10	2	378.369	58.08	35.11	31.93	-3.18	11.197	0.6	45.21	3.95114	6.165	10.1123	6.82657	0.507	0.2	0.293	1.467	0.521	86.3249	0.00076	0.0062	1.478	0.612	-0.309	0.697	162.258	0.123	0.664	1387.88	466	683.67	207.476	0.00039	0.0048	0.0809155	1.883	1.095	1.482	1.723	0.384	0.41	0.389	0.456
1949684	1	ICS-39	10	3	527.855	57.48	35.19	32.03	-3.16	1.76	0.75	51.04	3.97891	6.3975	10.3725	7.32749	0.511	0.247	0.242	0.978	0.423	121.38	0.00085	0.0057	2.649	0.291	-0.138	0.847	174.351	0.148	0.712	1653.97	477	809.33	142.065	0.00068	0.007	0.0966039	2.002	1.181	1.617		0.396	0.415	0.393	0.465
1949683	1	ICS-39	10	4	519.152	56.236	35.25	32.37	-2.88	31.679	0.66	57.36	3.86295	6.9339	10.7926	-3.01288	0.538	0.245	0.217	0.882	0.449	125.687	0.00086	0.0058	2.364	0.377	0.083	0.54	173.177	0.149	0.722	1767.71	492	816.67	217.39	0.00062	0.0046	0.134782		1.301	1.753		0.42	0.411	0.391	0.462
1949682	1	ICS-60	10	1	502.316	55.89	35.34	32.03	-3.31	7.721	0.6	45.79	4.24645	7.2827	11.5247	6.6823	0.499	0.208	0.293	1.409	0.491	112.795	0.00083	0.0061	1.369	0.593	-0.342	0.749	164.318	0.136	0.669	1476.4	488	740	234.588	0.0005	0.0043	0.117294	1.95	1.149	1.542		0.445	0.448	0.428	0.497
1949681	1	ICS-60	10	2	538.671	55.551	35.39	31.63	-3.76	14.934	0.96	49.1	4.13694	6.6978	10.8306	7.32335	0.497	0.203	0.301	1.483	0.502	120.474	0.001	0.0063	1.634	0.936	-0.47	0.534	157.902	0.158	0.663	1450.22	489	730	159.118	0.00063	0.0063	0.100244	2.027	1.204	1.604		0.414	0.432	0.408	0.478
1949680	1	ICS-60	10	3	490.526	53.286	35.5	33.03	-2.47	14.746	0.51	45.57	3.90201	6.6329	10.5309	6.65136	0.466	0.196	0.338	1.719	0.487	102.863	0.00107	0.0063	1.557	0.422	-0.274	0.851	158.486	0.17	0.642	1439.18	515	768.33	195.889	0.00075	0.0051	0.146917	1.888	1.102	1.499	1.737	0.406	0.411	0.39	0.461
1949679	1	ICS-60	10	4	346.094	54.119	35.53	32.29	-3.24	40.972	0.5	52.61	3.89704	6.4926	10.3857	-2.8237	0.46	0.218	0.322	1.473	0.431	71.6415	0.00107	0.0064	1.708	0.106	-0.075	0.97	157.093	0.168	0.664	1799.07	605	971.67	144.298	0.00049	0.0069	0.0707063		1.208	1.629		0.399	0.409	0.389	0.458
1949678	1	ICS-95	10	1	521.399	53.639	35.56	31.67	-3.89	26.358	0.6	37.33	3.74302	5.8042	9.5436	5.97331	0.333	0.197	0.47	2.39	0.347	78.1316	0.00134	0.0075	-1.099	-0.477	2.261	-0.784	133.14	0.178	0.59	1129.47	463	753.33	177.077	0.00088	0.0056	0.155828	1.683	0.946	1.302	1.508	0.362	0.388	0.365	0.445
1949677	1	ICS-95	10	2	472.112	54.841	35.61	32.97	-2.64	38.747	0.49	50.04	3.95986	6.8122	10.7679	7.35667	0.428	0.152	0.42	2.773	0.578	90.9288	0.00131	0.0072	2.419	0.46	-0.097	0.637	138.407	0.181	0.564	1162.84	507	665.33	196.918	0.00077	0.0051	0.151627	2.043	1.218	1.616		0.416	0.418	0.399	0.466
1949676	1	ICS-95	10	3	468.607	56.112	35.66	32.55	-3.11	31.269	0.52	35.48	3.82646	6.0542	9.8769	5.65307	0.37	0.118	0.512	4.326	0.641	78.0231	0.00107	0.0064	1.263	-0.058	-0.303	1.361	156.298	0.167	0.478	854.65	446	538.33	130.548	0.00072	0.0077	0.0939943	1.641	0.95	1.275	1.461	0.376	0.398	0.379	0.446
1949675	1	ICS-95	10	4	522.731	56.569	35.72	33.67	-2.05	24.327	0.42	47.01	3.88309	6.6001	10.4792	6.89794	0.409	0.142	0.449	3.158	0.59	96.2086	0.00152	0.0077	1.201	0.21	-0.757	1.547	129.803	0.197	0.54	1097.75	505	648.67	135.854	0.00087	0.0074	0.118193	1.934	1.141	1.531		0.404	0.409	0.391	0.46
1949674	1	ICS-1	10	1	460.886	55.919	35.77	31.89	-3.88	12.648	0.45	44.8	3.59323	5.8869	9.4765	6.37857	0.52	0.22	0.26	1.183	0.485	107.847	0.00076	0.0057	1.337	0.592	-0.525	0.933	174.661	0.133	0.691	1656.53	512	794.67	172.075	0.00046	0.0058	0.0791545	1.77	1.048	1.453	1.684	0.363	0.376	0.356	0.428
1949673	1	ICS-1	10	2	550.289	55.658	35.8	32.19	-3.61	8.667	0.46	47.56	3.86138	6.5888	10.4461	6.71612	0.477	0.204	0.319	1.567	0.479	118.12	0.00106	0.0062	1.705	0.57	-0.343	0.772	161.32	0.171	0.655	1578.35	544	826	176.144	0.00079	0.0057	0.139154	1.897	1.103	1.524		0.403	0.407	0.387	0.458
1949672	1	ICS-1	10	3	478.052	56.447	35.85	32.59	-3.26	30.431	0.68	38.53	3.92616	5.911	9.83345	5.51667	0.461	0.179	0.36	2.013	0.528	99.1719	0.00102	0.0066	1.456	0.597	-0.292	0.696	152.451	0.156	0.618	1301.86	497	702	176.433	0.00077	0.0057	0.135853	1.602	0.944	1.339	1.549	0.371	0.405	0.377	0.454
1949671	1	ICS-1	10	4	533.066	56.821	35.9	32.59	-3.31	5.001	0.47	48.71	3.77964	6.2364	10.0122	7.12072	0.488	0.204	0.308	1.508	0.49	117.061	0.00103	0.0063	1.565	0.635	-0.415	0.78	159.173	0.164	0.661	1493.55	507	764.33	179.159	0.00069	0.0056	0.12362	1.947	1.127	1.55		0.384	0.396	0.378	0.446
1949670	1	CCN-51	10	1	445.531	53.164	35.93	32.03	-3.9	18.666	0.37	44.15	3.64332	5.9474	9.58705	6.67536	0.499	0.3	0.201	0.671	0.341	100.044	0.00093	0.006	1.307	0.702	-0.384	0.683	166.009	0.154	0.745	1937.02	494	970	232.847	0.00057	0.0043	0.132723	1.834	1.024	1.436	1.676	0.367	0.381	0.362	0.437
1949669	1	CCN-51	10	2	187.54	53.123	35.96	32.93	-3.03	47.718	0.53	40.61	4.0062	6.3658	10.3681	6.14388	0.595	0.229	0.175	0.764	0.532	50.2138	0.00052	0.0067	1.552	0.726	-0.029	0.304	149.881	0.078	0.734	1849.03	491	748	166.465	0.00018	0.006	0.0299638	1.765	0.99	1.389	1.615	0.395	0.417	0.393	0.467
1949668	1	CCN-51	10	3	406.192	53.46	36	32.25	-3.75	16.607	0.55	47.25	3.70627	5.8195	9.52215	7.05798	0.52	0.224	0.255	1.138	0.475	95.0489	0.00094	0.0066	0.525	1.584	-2.797	2.213	150.453	0.141	0.695	1631.38	497	782.67	206.911	0.00042	0.0048	0.0869027	1.899	1.098	1.507		0.362	0.385	0.362	0.437
1949667	1	CCN-51	10	4	290.948	53.416	36.02	31.39	-4.63	14.128	0.45	43.93	3.83531	6.2539	10.0854	6.47128	0.536	0.245	0.219	0.897	0.449	70.1767	0.00064	0.0058	2.822	0.381	0.331	0.288	172.588	0.11	0.72	1793.52	502	832.33	203.198	0.00035	0.0049	0.0711192	1.82	1.035	1.443	1.683	0.386	0.401	0.38	0.449
1949666	1	TSH-565	10	1	686.693	53.372	36.03	33.45	-2.58	10.81	0.45	45.94	3.66054	6.0826	9.7394	6.72826	0.434	0.157	0.409	2.607	0.567	134.111	0.0012	0.0059	2.678	0.457	0.047	0.496	170.898	0.205	0.575	1117.68	475	632.33	152.376	0.001	0.0066	0.152376	1.856	1.045	1.461	1.718	0.374	0.384	0.362	0.432
1949665	1	TSH-565	10	2	520.172	54.18	36.04	33.67	-2.37	23.088	0.5	49.84	3.67837	6.0345	9.70915	7.3043	0.527	0.213	0.26	1.218	0.507	123.359	0.00092	0.0057	0.216	2.62	-10.588	8.968	174.361	0.16	0.688	1520.27	475	718.67	150.234	0.00065	0.0067	0.0976519	1.966	1.12	1.555		0.372	0.385	0.363	0.435
1949664	1	TSH-565	10	3	411.262	55.276	36.07	33.23	-2.84	35.498	0.52	47.03	3.64053	5.9689	9.60575	6.83787	0.538	0.208	0.254	1.223	0.531	99.5665	0.00083	0.0052	0.93	0.741	-1.16	1.418	191.112	0.159	0.687	1568.9	491	724.33	205.873	0.00042	0.0049	0.0864666	1.868	1.065	1.488	1.742	0.368	0.381	0.359	0.429
1949663	1	TSH-565	10	4	395.031	55.396	36.11	33.23	-2.88	29.707	0.39	47.51	3.64332	5.9474	9.58705	6.93799	0.536	0.22	0.243	1.106	0.499	95.2815	0.00093	0.0061	2.139	0.912	0.011	0.078	165.13	0.154	0.699	1748.31	527	810.67	218.291	0.00056	0.0046	0.122243	1.886	1.068	1.497		0.367	0.381	0.358	0.431
1949662	1	LUKER-50	12	1	596.219	64.212	29.75	29.97	0.22	13.479	0.8	47.15	3.8888	6.1096	9.9946	7.14386	0.388	0.206	0.406	1.97	0.386	104.1	0.00131	0.007	2.586	0.319	0.125	0.556	142.537	0.187	0.622	1657.28	627	1013.67	143.301	0.00104	0.007	0.149033	1.941	1.08	1.442		0.38	0.404	0.381	0.453
1949661	1	LUKER-50	12	2	552.48	64.247	29.99	30.19	0.2	20.737	0.62	52.64	3.68116	6.013	9.69045	7.99028	0.442	0.203	0.355	1.749	0.446	109.888	0.00111	0.0072	2.357	0.288	0.21	0.502	138.33	0.154	0.64	1656.97	597	925	149.729	0.00086	0.0067	0.128767	2.1	1.187	1.557		0.371	0.385	0.368	0.44
1949660	1	LUKER-50	12	3	596.692	64.577	30.15	31.25	1.1	24.602	0.75	50.19	3.75575	6.0633	9.8153	7.58416	0.436	0.196	0.368	1.873	0.454	117.071	0.00128	0.0069	1.748	0.812	0.41	-0.222	145.01	0.186	0.629	1519.4	563	857.67	153.715	0.0009	0.0065	0.138343	2.024	1.129	1.509		0.375	0.392	0.375	0.446
1949659	1	LUKER-50	12	4	510.031	64.327	30.32	30.47	0.15	31.463	0.51	49.97	3.65897	5.7375	9.3929	7.50777	0.441	0.193	0.366	1.901	0.469	101.216	0.00126	0.0077	2.527	0.152	0.042	0.807	129.482	0.163	0.627	1601.14	597	895	160.668	0.00077	0.0062	0.123715	1.981	1.116	1.495		0.357	0.38	0.36	0.432
1949658	1	LUKER-40	12	1	407.401	63.723	31.03	31.11	0.08	8.013	0.45	51.11	3.882	6.5192	10.3972	7.81148	0.504	0.275	0.22	0.801	0.376	92.3985	0.00098	0.0067	3.084	0.322	0.273	0.405	149.291	0.146	0.73	1962.45	529	972.67	152.821	0.00061	0.0065	0.0932209	2.108	1.205	1.581		0.4	0.408	0.393	0.456
1949657	1	LUKER-40	12	2	379.006	64.838	31.34	31.39	0.05	4.876	0.28	43.98	3.39505	5.8067	9.1982	6.43503	0.458	0.3	0.242	0.806	0.313	78.1131	0.00114	0.0071	2.265	0.29	0.082	0.628	141.253	0.161	0.73	2251.23	608	1220.33	161.597	0.00081	0.0062	0.130893	1.774	1.011	1.372	1.647	0.355	0.358	0.344	0.412
1949656	1	LUKER-40	12	3	403.962	64.646	31.52	32.85	1.33	12.592	0.62	44.85	3.82803	6.3993	10.2234	6.40891	0.518	0.218	0.264	1.21	0.487	94.1635	0.00084	0.006	1.77	0.537	-0.099	0.562	165.806	0.139	0.688	1642.75	512	791.67	170.536	0.00052	0.0059	0.0886788	1.82	1.092	1.452	1.707	0.393	0.402	0.383	0.449
1949473	1	LUKER-40	12	4	349.871	65.154	31.72	32.63	0.91	5.186	0.45	43.27	3.77855	6.1555	9.93025	6.30193	0.535	0.222	0.242	1.091	0.493	84.2314	0.00075	0.0067	2.245	0.434	0.177	0.39	149.817	0.112	0.7	1797.15	539	835.33	235.314	0.00043	0.0042	0.101185	1.778	1.04	1.404	1.655	0.38	0.395	0.375	0.439
1949472	1	FEAR-5	12	1	329.433	62.821	32	32.51	0.51	21.558	0.48	39.73	3.59881	5.8439	9.4391	6.1192	0.514	0.225	0.261	1.16	0.468	76.1979	0.0009	0.007	2.202	0.267	0.311	0.423	142.566	0.128	0.693	1945.68	597	946	181.267	0.00053	0.0055	0.0960717	1.715	0.942	1.291	1.55	0.361	0.376	0.358	0.425
1949471	1	FEAR-5	12	2	150.831	63.354	32.15	31.55	-0.6	21.752	0.41	39.06	3.49876	5.2754	8.77085	6.25312	0.572	0.228	0.2	0.876	0.513	38.8239	0.00042	0.0054	2.018	0.255	0.588	0.157	184.404	0.077	0.722	2095.93	582	898	574.336	0.00016	0.0017	0.0918938	1.693	0.929	1.27	1.519	0.331	0.361	0.343	0.411
1949470	1	FEAR-5	12	3	363.187	62.795	32.3	32.19	-0.11	48.273	0.62	48.27	3.57152	5.8756	9.4435	7.29271	0.475	0.21	0.315	1.5	0.464	77.6312	0.00078	0.0074	2.358	0.496	0.263	0.241	134.621	0.105	0.661	1576.48	534	827.33	135.609	0.00053	0.0074	0.0718728	1.95	1.107	1.489		0.362	0.374	0.357	0.423
1949469	1	FEAR-5	12	4	311.715	59.58	32.44	31.99	-0.45	20.557	0.3	53.71	3.68055	6.1963	9.87305	-2.69448	0.526	0.249	0.224	0.9	0.433	73.7829	0.00082	0.0067	2.629	0.056	0.007	0.937	149.275	0.122	0.72	2112.35	592	1000.67	155.899	0.00044	0.0064	0.0685958		1.192	1.615		0.38	0.387	0.37	0.437
1949468	1	FSV-155	12	1	58.281	58.011	32.67	32.29	-0.38	18.128	0.52	62.03	3.69607	6.4339	10.126	-2.79665	0.513	0.172	0.316	1.841	0.613	13.4542	0.00027	0.0085	2.357	0.205	0.668	0.127	117.29	0.032	0.632	1693.03	623	825	150.238	0.00017	0.0067	0.0255404		1.339	1.795		0.392	0.391	0.375	0.441
1949467	1	FSV-155	12	2	77.847	58.596	32.78	31.81	-0.97	36.951	0.49	60	3.8524	6.8366	10.6848	-2.97101	0.548	0.183	0.269	1.465	0.612	19.1971	0.00029	0.009	2.356	-0.018	0.057	0.961	111.687	0.032	0.664	1957.69	657	885.33	82.3265	0.00019	0.0121	0.015642		1.376	1.818		0.415	0.409	0.39	0.459
1949466	1	FSV-155	12	3	267.763	58.485	32.9	31.07	-1.83	49.274	0.44	50.79	3.89922	6.6544	10.5495	-2.8932	0.541	0.248	0.211	0.85	0.446	65.1869	0.0005	0.0042	1.978	0.416	0.174	0.41	240.389	0.12	0.725	2110.24	580	969	189.508	0.00023	0.0053	0.0435869		1.141	1.555		0.407	0.411	0.393	0.461
1949464	1	FSV-155	12	4	506.107	57.892	33.18	32.55	-0.63	22.103	0.56	62.02	3.78461	6.3767	10.1574	-2.7729	0.377	0.203	0.42	2.067	0.381	85.8611	0.00189	0.0127	2.103	0.65	-0.589	0.938	79.011	0.149	0.614	1378.4	532	858.33	83.2795	0.00125	0.012	0.104099		1.326	1.795		0.391	0.398	0.378	0.447
1949463	1	FGH-4	12	1	573.84	58.206	33.32	32.97	-0.35	6.737	0.4	54.04	3.70893	6.2455	9.9506	-2.71587	0.413	0.186	0.401	2.155	0.454	106.648	0.00138	0.0085	1.751	0.748	-0.747	0.999	118.204	0.163	0.607	1342.15	527	788.33	125.382	0.00104	0.008	0.130397		1.23	1.64		0.383	0.39	0.37	0.438
1949462	1	FGH-4	12	2	365.525	58.653	33.4	32.19	-1.21	7.361	0.39	55.03	3.69546	6.6172	10.3087	-2.87535	0.55	0.258	0.192	0.745	0.437	90.4674	0.00065	0.0062	2.724	0.434	0.361	0.204	161.822	0.105	0.737	2008.12	529	904	141.292	0.00029	0.0071	0.0409747		1.237	1.676		0.401	0.393	0.374	0.447
1949461	1	FGH-4	12	3	546.58	58.071	33.51	33.07	-0.44	36.035	0.59	58.37	3.62597	6.2597	9.88185	-2.72121	0.451	0.206	0.343	1.668	0.448	110.928	0.00108	0.0076	3.152	0.314	0.164	0.522	131.781	0.142	0.647	1629.72	576	895.33	151.233	0.00085	0.0066	0.128549		1.295	1.74		0.382	0.383	0.363	0.431
1949460	1	FGH-4	12	4	619.525	58.816	33.6	33.23	-0.37	13.37	0.46	54.62	3.66211	6.4277	10.0859	7.82248	0.463	0.22	0.317	1.442	0.431	129.078	0.00108	0.006	1.549	0.859	-0.967	1.107	166.933	0.18	0.666	1646.09	549	884	190.761	0.00073	0.0052	0.139255	2.102	1.231	1.661		0.391	0.388	0.369	0.439
1949459	1	EET-8	12	1	636.254	58.343	33.76	33.75	-0.01	32.137	0.76	45.48	3.76691	5.9773	9.7405	6.87351	0.395	0.154	0.452	2.939	0.526	113.094	0.00114	0.0066	-3.28	-0.269	1.459	-0.189	151.359	0.173	0.553	1041.14	465	630.33	177.774	0.00086	0.0056	0.152885	1.876	1.081	1.462	1.713	0.371	0.392	0.369	0.439
1949458	1	EET-8	12	2	524.348	58.138	33.86	33.75	-0.11	35.417	0.53	40.16	3.86321	6.0389	9.89835	6.47748	0.42	0.152	0.428	2.811	0.565	99.1018	0.0009	0.0066	1.323	0.418	-0.104	0.687	152.318	0.137	0.562	1023.95	449	594	207.977	0.00062	0.0048	0.128946	1.803	1.001	1.355	1.583	0.376	0.401	0.381	0.446
1949457	1	EET-8	12	3	561.05	57.237	33.98	33.59	-0.39	30.143	0.29	51.08	3.63325	6.1143	9.7438	7.7755	0.467	0.211	0.322	1.529	0.454	117.905	0.00112	0.0063	2.099	0.431	-0.012	0.582	158.198	0.177	0.659	1485.22	507	792	158.931	0.00076	0.0063	0.120787	2.066	1.148	1.57		0.375	0.382	0.364	0.435
1949456	1	EET-8	12	4	481.871	57.594	34.08	33.37	-0.71	20.398	0.32	57.64	3.5737	6.0374	9.6074	-2.62527	0.472	0.246	0.282	1.145	0.392	102.349	0.00139	0.0081	2.475	0.54	-0.137	0.597	124.163	0.173	0.695	1810.87	553	957	169.023	0.00072	0.0059	0.121697		1.256	1.709		0.37	0.376	0.356	0.428
1949455	1	IMC-67	12	1	429.46	52.979	34.24	32.25	-1.99	14.095	0.8	50.29	3.85035	6.2273	10.0738	7.30074	0.54	0.24	0.22	0.917	0.462	104.359	0.00083	0.0064	2.034	0.358	0.268	0.375	156.845	0.13	0.718	1893.46	534	870.33	227.845	0.00044	0.0044	0.100252	1.982	1.136	1.568		0.385	0.402	0.38	0.449
1949454	1	IMC-67	12	2	453.057	53.977	34.33	31.77	-2.56	2.704	0.83	50.98	3.85872	6.1628	10.0177	7.41927	0.497	0.264	0.239	0.907	0.386	101.326	0.00069	0.004	1.169	0.24	-0.709	1.47	252.302	0.174	0.719	1832.79	515	921.67	141.454	0.00058	0.0071	0.0820435	2	1.142	1.582		0.382	0.402	0.38	0.45
1949453	1	IMC-67	12	3	493.412	54.57	34.4	32.59	-1.81	11.756	0.77	49.73	4.07848	6.7018	10.7761	7.35248	0.521	0.242	0.237	0.977	0.44	115.68	0.00091	0.0052	1.397	0.611	-0.482	0.871	194.15	0.177	0.712	1814.06	523	869.33	230.47	0.00051	0.0043	0.11754	2.033	1.139	1.576		0.413	0.427	0.406	0.473
1949452	1	IMC-67	12	4	445.391	55.203	34.5	32.15	-2.35	12.02	0.77	50.43	3.84089	6.2109	10.048	7.35838	0.51	0.254	0.236	0.93	0.412	102.217	0.00079	0.0046	4.669	0.15	0.343	0.507	215.319	0.17	0.717	1838.37	521	900	146.83	0.00052	0.0068	0.0763518	1.992	1.128	1.567		0.384	0.401	0.379	0.448
1949451	1	FSV-41	12	1	512.923	55.652	34.61	32.59	-2.02	19.627	0.41	39.99	3.7697	5.9558	9.7218	5.71605	0.471	0.2	0.329	1.643	0.483	108.714	0.00094	0.0058	1.385	0.333	-0.61	1.277	171.979	0.162	0.649	1437.47	505	760	186.985	0.00058	0.0053	0.108451	1.645	0.964	1.36	1.571	0.37	0.392	0.371	0.439
1949450	1	FSV-41	12	2	406.641	54.985	34.71	32.67	-2.04	22.713	0.34	40.05	3.56437	5.5735	9.1344	5.80128	0.492	0.219	0.289	1.32	0.46	90.0303	0.00074	0.0057	1.382	0.302	-0.253	0.951	174.751	0.129	0.678	1545.34	498	785.67	182.612	0.00039	0.0055	0.0712185	1.629	0.946	1.347	1.554	0.347	0.37	0.346	0.421
1949449	1	FSV-41	12	3	532.719	54.528	34.82	32.97	-1.85	13.995	0.51	40.26	3.81918	6.1996	10.0149	5.74727	0.458	0.178	0.363	2.041	0.528	109.793	0.00091	0.0054	1.685	0.105	-0.1	0.995	185.499	0.169	0.616	1284.04	493	695.33	135.162	0.00067	0.0074	0.0905585	1.672	0.978	1.369	1.585	0.383	0.399	0.38	0.447
1949447	1	FSV-41	12	4	561.636	54.482	34.92	33.03	-1.89	5.664	0.47	41.24	3.70348	5.841	9.54085	5.92756	0.465	0.197	0.338	1.715	0.483	117.522	0.001	0.0058	1.542	0.504	-0.225	0.721	172.692	0.173	0.643	1432.34	512	766.67	172.713	0.00067	0.0058	0.115717	1.677	0.973	1.378	1.599	0.363	0.385	0.363	0.435
1949446	1	FEC-2	12	1	531.53	54.347	35.03	33.97	-1.06	4.231	0.59	52.35	3.66163	6.1635	9.82135	7.66826	0.501	0.222	0.277	1.249	0.463	119.833	0.00093	0.0058	2.03	0.505	-0.128	0.624	171.235	0.159	0.685	1607	507	802	181.679	0.00061	0.0055	0.110824	2.049	1.173	1.607		0.378	0.385	0.368	0.435
1949445	1	FEC-2	12	2	443.395	55.335	35.13	33.85	-1.28	12.664	0.51	46.57	3.78849	6.4361	10.2206	6.80256	0.498	0.244	0.258	1.058	0.418	99.3648	0.00088	0.006	0.937	1.208	-1.525	1.317	166.579	0.147	0.703	1770.04	525	888.67	190.338	0.00051	0.0053	0.0970724	1.901	1.068	1.494		0.394	0.399	0.379	0.447
1949444	1	FEC-2	12	3	515.269	56.979	35.22	34.01	-1.21	13.11	0.94	41.62	3.75915	5.8585	9.614	6.20742	0.423	0.145	0.432	2.974	0.598	98.0815	0.0011	0.007	-0.398	-3.285	5.41	-1.125	143.752	0.158	0.551	1000.35	449	577	134.836	0.00073	0.0074	0.0984304	1.734	1.011	1.394	1.611	0.365	0.39	0.367	0.437
1949443	1	FEC-2	12	4	390.824	57.347	35.31	33.93	-1.38	22.671	1.17	49.76	4.28115	6.6581	10.9351	7.36938	0.515	0.204	0.281	1.381	0.518	90.5735	0.00088	0.0069	3.036	0.009	0.32	0.671	145.815	0.128	0.672	1366.3	448	662.67	145.288	0.00059	0.0069	0.0857197	2.033	1.195	1.632		0.415	0.444	0.416	0.488
1949440	1	FLE-3	12	1	328.652	56.116	35.4	33.75	-1.65	33.997	1.17	46.23	4.34785	7.0371	11.3806	6.69592	0.488	0.168	0.344	2.046	0.595	72.172	0.00089	0.0078	1.774	1.516	-0.139	-0.377	128.839	0.115	0.616	1363.59	524	698.33	323.319	0.00035	0.0031	0.113162	1.932	1.123	1.54		0.435	0.454	0.428	0.492
1949439	1	FLE-3	12	2	519.259	55.067	35.48	32.59	-2.89	16.744	0.54	44.12	3.77698	5.8104	9.58375	6.78346	0.47	0.191	0.339	1.781	0.506	109.823	0.0011	0.0065	2.741	-0.213	-0.747	1.96	152.942	0.168	0.637	1413.27	513	748.67	152.223	0.00064	0.0066	0.097423	1.844	1.054	1.447	1.68	0.363	0.391	0.367	0.442
1949438	1	FLE-3	12	3	500.429	54.983	35.55	34.05	-1.5	24.557	0.55	44.21	3.7207	5.9762	9.6932	6.58147	0.366	0.114	0.52	4.576	0.661	82.4207	0.0011	0.0082	2.313	0.387	-0.187	0.8	121.48	0.134	0.467	860.74	459	545.33	116.243	0.00088	0.0086	0.102294	1.818	1.037	1.442	1.677	0.37	0.388	0.366	0.436
1949437	1	FLE-3	12	4	511.353	53.911	35.63	33.93	-1.7	37.686	0.57	50.48	3.69062	6.0294	9.7163	7.55386	0.421	0.165	0.414	2.519	0.524	96.8758	0.00128	0.0076	2.116	0.714	-0.741	1.028	131.995	0.169	0.581	1191.02	499	689.67	141.96	0.00087	0.007	0.123505	2.015	1.128	1.571		0.372	0.386	0.363	0.434
1949436	1	FSA-13	12	1	55.461	53.474	35.72	34.87	-0.85	14.256	0.37	34.33	3.59445	5.5203	9.1113	5.26324	0.621	0.208	0.171	0.824	0.612	15.4986	0.00025	0.006	1.244	0.174	0.349	0.477	166.724	0.042	0.728	1944.46	529	737	37.1733	0.00014	0.0269	0.0052043	1.518	0.814	1.21	1.411	0.345	0.372	0.347	0.425
1949435	1	FSA-13	12	2	406.196	54.064	35.86	33.29	-2.57	11.039	0.59	32.6	3.68517	5.6249	9.30655	4.92457	0.35	0.13	0.52	4.001	0.553	63.9759	0.00087	0.0063	0.667	0.516	-1.127	1.611	157.982	0.137	0.494	1031.34	522	670	149.645	0.00069	0.0067	0.103255	1.46	0.792	1.172	1.368	0.352	0.381	0.356	0.426
1949434	1	FSA-13	12	3	508.818	55.396	35.92	33.89	-2.03	4.94	0.39	38.77	3.49318	5.3184	8.80825	5.98723	0.318	0.166	0.516	3.103	0.392	72.8119	0.00146	0.0073	1.748	0.326	0.062	0.612	136.511	0.199	0.543	1169.13	534	797.33	151.344	0.00107	0.0066	0.161939	1.644	0.884	1.278	1.514	0.333	0.361	0.339	0.414
1949433	1	FSA-13	12	4	185.389	56.188	35.98	33.33	-2.65	4.13	0.57	34.92	3.62113	5.6719	9.2895	5.28881	0.57	0.188	0.242	1.29	0.623	47.5523	0.00049	0.0062	-0.434	0.346	5.237	-4.583	161.365	0.079	0.681	1621.83	518	696.67	24.5042	0.00037	0.0408	0.0090666	1.536	0.83	1.214	1.426	0.353	0.376	0.353	0.424
1949432	1	FSA-12	12	1	587.988	55.956	36.07	34.99	-1.08	7.761	0.36	51.58	3.55988	5.6974	9.25375	7.69257	0.475	0.198	0.327	1.649	0.491	125.682	0.00122	0.0064	2.287	0.431	-0.071	0.64	155.764	0.19	0.648	1480.69	521	777.67	166.731	0.00084	0.006	0.140054	2.014	1.129	1.579		0.353	0.371	0.348	0.423
1949431	1	FSA-12	12	2	369.224	56.172	36.14	33.97	-2.17	26.593	0.48	50.79	3.60487	6.0651	9.66625	7.3878	0.544	0.253	0.202	0.798	0.44	90.386	0.00083	0.0058	1.823	0.65	-0.093	0.443	173.113	0.144	0.731	2113.12	569	963	113.9	0.00046	0.0088	0.0523942	1.985	1.092	1.549		0.372	0.379	0.356	0.43
1949430	1	FSA-12	12	3	523.071	55.925	36.19	34.43	-1.76	8.757	0.21	43	3.40124	5.5804	8.9782	6.15335	0.466	0.176	0.359	2.041	0.543	109.688	0.00097	0.0059	0.705	0	3.28	-2.28	169.733	0.165	0.616	1461.36	561	781	230.183	0.00061	0.0043	0.140412	1.699	0.952	1.371	1.615	0.344	0.356	0.335	0.406
1949429	1	FSA-12	12	4	335.269	55.53	36.26	33.97	-2.29	7.15	0.36	43.56	3.47923	5.4259	8.90175	6.45635	0.545	0.215	0.239	1.112	0.519	82.2247	0.00066	0.0055	1.059	0.813	-0.631	0.818	180.467	0.119	0.698	1804.55	545	820.67	291.479	0.00039	0.0034	0.113677	1.746	0.981	1.398	1.64	0.338	0.361	0.339	0.416
1949428	1	ICS-39	12	1	517.765	53.898	36.39	34.25	-2.14	6.781	0.42	36.84	3.62235	5.3053	8.9243	5.78965	0.391	0.126	0.483	3.834	0.635	91.1008	0.00116	0.0066	1.115	1.019	-0.342	0.323	152.279	0.177	0.502	918.37	457	559.67	163.918	0.00067	0.0061	0.109825	1.604	0.868	1.257	1.476	0.335	0.372	0.347	0.426
1949427	1	ICS-39	12	2	475.559	53.881	36.44	33.33	-3.11	30.71	0.83	41.03	3.85702	6.2652	10.1184	6.35512	0.411	0.142	0.447	3.14	0.591	87.9546	0.00111	0.0072	2.871	0.199	-0.096	0.897	139.626	0.155	0.541	1108.93	509	653.67	193.081	0.00055	0.0052	0.106195	1.798	0.968	1.368	1.61	0.387	0.403	0.38	0.451
1949426	1	ICS-39	12	3	458.618	53.472	36.49	32.93	-3.56	29.967	0.43	42.06	3.78304	6.0316	9.8109	6.74903	0.416	0.149	0.435	2.913	0.571	85.8533	0.00099	0.0059	-1.7	0.192	2.149	-1.342	170.379	0.169	0.555	1164.07	518	679.67	241.909	0.00063	0.0041	0.152402	1.856	0.969	1.379	1.631	0.374	0.394	0.37	0.446
1949425	1	ICS-39	12	4	538.152	53.108	36.54	34.91	-1.63	6.027	0.54	51.62	3.84586	6.3512	10.1932	7.9193	0.42	0.149	0.431	2.895	0.579	101.711	0.00134	0.0071	2.205	0.315	-0.18	0.865	140.161	0.188	0.556	955.19	424	553.67	135.737	0.00081	0.0074	0.109947	2.115	1.166	1.601		0.391	0.403	0.382	0.453
1949424	1	ICS-60	12	1	520.436	52.433	36.57	34.09	-2.48	24.758	0.77	43.88	4.09304	6.411	10.5001	6.64893	0.482	0.181	0.337	1.863	0.546	112.883	0.00086	0.0059	0.2	1.278	-9.538	9.26	170.497	0.147	0.63	1192.8	441	617.67	225.788	0.00047	0.0044	0.10612	1.869	1.105	1.496	1.708	0.399	0.425	0.401	0.476
1949423	1	ICS-60	12	2	516.956	51.733	36.61	34.55	-2.06	23.236	0.55	45.93	4.22256	7.1096	11.3278	6.73665	0.466	0.194	0.34	1.754	0.492	108.406	0.00097	0.006	1.405	0.856	-0.619	0.764	167.881	0.163	0.639	1325.02	478	708	213.3	0.00067	0.0047	0.142911	1.946	1.137	1.554		0.436	0.444	0.422	0.494
1949422	1	ICS-60	12	3	521.7	51.311	36.65	34.17	-2.48	5.853	0.55	49.74	3.95768	6.6504	10.604	7.47162	0.505	0.217	0.278	1.279	0.476	118.556	0.0009	0.005	0.992	0.975	-1.763	1.788	199.846	0.18	0.682	1627.29	518	805.67	195.019	0.00052	0.0051	0.10141	2.052	1.143	1.585		0.408	0.416	0.392	0.467
1949421	1	ICS-60	12	4	482.249	51.685	36.69	34.21	-2.48	38	0.54	51.05	3.76569	6.3439	10.1057	7.53428	0.423	0.168	0.41	2.444	0.517	91.7961	0.001	0.0059	1.091	-0.342	-0.845	2.187	168.949	0.169	0.586	1442.93	597	833	207.678	0.00055	0.0048	0.114223	2.038	1.131	1.588		0.389	0.396	0.373	0.446
1949420	1	ICS-95	12	1	534.298	52.15	36.74	34.47	-2.27	27.913	0.54	35.88	3.77759	5.6271	9.40115	5.6955	0.353	0.12	0.528	4.403	0.603	84.8732	0.00123	0.0068	0.709	-0.125	-1.479	2.605	147.051	0.181	0.475	770.82	405	499	196.283	0.00065	0.0051	0.127584	1.613	0.916	1.289	1.47	0.354	0.389	0.366	0.444
1949419	1	ICS-95	12	2	172.777	51.771	36.74	34.01	-2.73	28.227	0.54	34.26	3.84939	5.6989	9.5447	5.60845	0.543	0.16	0.298	1.862	0.696	42.2181	0.00046	0.0067	4.479	-0.036	1.351	-0.315	149.631	0.069	0.63	1182.12	437	540.67	149.145	0.00027	0.0067	0.0402692	1.602	0.899	1.261	1.432	0.359	0.396	0.371	0.448
1949418	1	ICS-95	12	3	594.088	51.198	36.77	33.37	-3.4	24.932	0.56	34.28	3.82428	5.8924	9.713	5.34883	0.301	0.098	0.601	6.111	0.626	80.4692	0.00147	0.0075	1.959	0.23	0.495	0.275	133.54	0.196	0.407	741.97	440	519	130.217	0.00094	0.0077	0.122404	1.567	0.887	1.255	1.43	0.368	0.396	0.371	0.445
1949417	1	ICS-95	12	4	463.838	52.146	36.8	34.29	-2.51	23.314	0.6	35.62	3.83993	5.6825	9.51885	5.66104	0.369	0.118	0.513	4.345	0.64	77.0203	0.00113	0.007	1.47	0.266	0.074	0.66	143.566	0.162	0.477	803.48	420	507	212.918	0.00056	0.0047	0.119234	1.611	0.917	1.287	1.466	0.358	0.395	0.371	0.447
1949415	1	ICS-1	12	1	524.525	52.572	36.89	35.73	-1.16	27.919	0.44	42.69	4.09958	6.8964	10.9917	5.99599	0.436	0.167	0.397	2.37	0.534	102.912	0.00109	0.0067	1.273	0.381	-0.39	1.009	148.519	0.162	0.592	981.74	401	553.67	159.426	0.0007	0.0063	0.111598	1.781	1.084	1.482	1.678	0.423	0.431	0.413	0.477
1949414	1	ICS-1	12	2	606.192	52.783	36.91	34.35	-2.56	24.734	0.45	42.91	3.78256	5.7674	9.54635	6.14026	0.448	0.164	0.389	2.377	0.561	122.208	0.00103	0.0064	1.313	0.617	-0.616	0.998	157.399	0.162	0.591	1222.58	500	675	189.069	0.00068	0.0053	0.128567	1.713	1.006	1.436	1.65	0.361	0.391	0.364	0.443
1949413	1	ICS-1	12	3	607.238	51.909	36.94	33.81	-3.13	10.468	0.48	45.82	3.75405	6.1657	9.91595	6.40889	0.475	0.186	0.339	1.823	0.523	129.797	0.00087	0.0053	1.295	0.587	-0.656	1.069	187.077	0.163	0.633	1331.48	488	699	215.483	0.00071	0.0046	0.152993	1.8	1.075	1.512	1.725	0.38	0.393	0.37	0.443
1949412	1	ICS-1	12	4	598.671	49.535	36.97	33.37	-3.6	17.547	0.95	49.53	3.95441	6.4077	10.3582	6.94455	0.499	0.213	0.288	1.351	0.48	134.432	0.00089	0.0059	1.356	0.825	-0.789	0.964	168.792	0.15	0.675	1485.6	483	744	213.367	0.00063	0.0047	0.134421	1.927	1.157	1.605		0.396	0.413	0.385	0.461
1949411	1	CCN-51	12	1	518.245	49.616	36.97	34.05	-2.92	30.041	0.31	45.99	3.69511	5.9055	9.59695	6.84944	0.498	0.24	0.262	1.096	0.426	116.139	0.00096	0.0058	2.841	0.636	0.271	0.094	173.102	0.166	0.7	1590.97	478	798.67	187.361	0.00059	0.0053	0.110543	1.865	1.049	1.481	1.718	0.366	0.385	0.364	0.431
1949410	1	CCN-51	12	2	547.78	50.889	37.01	33.45	-3.56	41.932	1.16	42.91	4.09086	6.2492	10.3361	6.36489	0.499	0.205	0.296	1.443	0.499	123.004	0.00085	0.0055	-1.687	-0.138	2.222	-1.084	180.293	0.153	0.666	1225.91	409	614	227.538	0.00044	0.0044	0.100117	1.799	1.039	1.459	1.675	0.391	0.423	0.393	0.467
1949409	1	CCN-51	12	3	609.325	51.411	37.03	34.43	-2.6	9.874	0.39	49.85	3.65108	6.0662	9.71355	7.09397	0.474	0.218	0.308	1.409	0.445	129.969	0.00096	0.0056	1.968	0.509	-0.256	0.747	178.295	0.171	0.67	1582.6	523	832.67	148.971	0.0007	0.0067	0.104279	1.927	1.096	1.563		0.373	0.383	0.36	0.432
1949408	1	CCN-51	12	4	430.282	52.362	37.08	34.91	-2.17	18.798	0.46	37.66	3.93889	6.1701	10.1052	5.20328	0.439	0.137	0.424	3.084	0.655	85.0022	0.00094	0.0067	1.371	0.179	-0.054	0.875	149.982	0.141	0.544	937.25	427	525.67	189.839	0.00055	0.0053	0.104411	1.562	0.985	1.382	1.529	0.384	0.409	0.387	0.457
1949407	1	TSH-565	12	1	726.761	50.892	37.13	34.29	-2.84	18.584	0.42	50.23	3.89316	6.4332	10.3224	7.3786	0.477	0.195	0.328	1.683	0.502	155.999	0.00103	0.0062	1.817	0.25	-0.095	0.845	161.651	0.167	0.645	1304.98	463	682.33	172.236	0.00081	0.0058	0.139511	2.015	1.149	1.608		0.396	0.408	0.385	0.457
1949406	1	TSH-565	12	2	457.661	49.812	37.18	35.69	-1.49	22.609	0.48	39.81	3.75527	5.7991	9.55075	5.84912	0.394	0.12	0.485	4.031	0.671	81.1433	0.00107	0.0073	0.538	1.321	-2.41	2.09	137.412	0.147	0.492	770.26	391	466.67	185.185	0.00072	0.0054	0.133333	1.658	0.957	1.372	1.568	0.362	0.389	0.363	0.441
1949405	1	TSH-565	12	3	358.271	46.676	37.22	32.63	-4.59	26.284	0.58	46.82	3.74459	6.1493	9.8901	6.77965	0.546	0.234	0.22	0.941	0.477	88.0272	0.00065	0.0052	-0.362	-1.412	-1.251	3.663	192.256	0.125	0.715	1718.55	489	781	294.73	0.00039	0.0034	0.114945	1.872	1.052	1.508		0.379	0.392	0.368	0.438
1949404	1	TSH-565	12	4	563.024	48.34	37.24	34.35	-2.89	11.207	0.46	46.83	3.70784	6.1646	9.86865	6.80372	0.506	0.184	0.31	1.69	0.565	128.201	0.00069	0.0044	1.934	1.043	-0.572	0.528	229.551	0.158	0.645	1319.67	469	652	198.169	0.00063	0.005	0.124846	1.878	1.053	1.499		0.379	0.389	0.368	0.437
1949403	1	LUKER-50	14	1	562.028	55.568	33.27	33.37	0.1	15.192	0.76	50.34	3.72179	6.0571	9.77515	7.44067	0.43	0.191	0.379	1.984	0.461	108.752	0.00126	0.0064	1.372	1.213	-0.513	0.3	155.437	0.196	0.621	1557.66	591	888.33	152.183	0.00084	0.0066	0.127834	1.995	1.135	1.531		0.374	0.389	0.369	0.438
1949402	1	LUKER-50	14	2	434.299	57.481	33.38	32.63	-0.75	25.486	0.62	52.44	3.70008	6.0458	9.74215	7.84471	0.499	0.211	0.291	1.381	0.485	97.5218	0.00087	0.0063	4.086	0.25	0.562	0.188	158.481	0.138	0.672	1826.88	599	916	226.566	0.00052	0.0044	0.117814	2.074	1.172	1.574		0.373	0.387	0.365	0.44
1949401	1	LUKER-50	14	3	446.988	56.718	33.5	33.11	-0.39	20.499	0.55	49.75	3.61045	6.0221	9.62885	7.41126	0.487	0.208	0.304	1.461	0.48	97.9574	0.00113	0.0067	1.834	0.125	0.033	0.842	148.896	0.168	0.665	1834.4	615	940.33	179.129	0.00067	0.0056	0.120016	1.986	1.096	1.504		0.37	0.379	0.359	0.432
1949400	1	LUKER-50	14	4	515.151	56.776	33.6	32.93	-0.67	39.232	0.56	51.69	3.52361	5.9769	9.49685	7.58298	0.45	0.209	0.341	1.63	0.441	104.318	0.00104	0.0059	2.206	0.304	0.106	0.59	169.685	0.176	0.65	1679	588	923.33	139.85	0.00079	0.0072	0.110482	2.016	1.135	1.55		0.366	0.371	0.353	0.428
1949399	1	LUKER-40	14	1	409.923	55.199	33.81	33.19	-0.62	11.635	0.4	44.13	3.50639	5.8417	9.3445	6.40887	0.491	0.216	0.293	1.36	0.467	90.5725	0.00094	0.0072	0.829	1.124	-0.436	0.311	139.84	0.131	0.674	1672.02	545	851	174.202	0.00057	0.0057	0.099295	1.772	1.028	1.41	1.658	0.359	0.368	0.348	0.42
1949398	1	LUKER-40	14	2	291.411	55.797	33.92	32.89	-1.03	18.065	0.69	44.76	3.60936	5.9412	9.5469	6.51167	0.532	0.228	0.24	1.053	0.478	69.7638	0.00078	0.0071	2.044	0.557	0.085	0.358	141.056	0.11	0.704	1776.09	526	831.33	170.532	0.00043	0.0059	0.0733286	1.801	1.047	1.435	1.68	0.366	0.378	0.359	0.425
1949397	1	LUKER-40	14	3	531.447	56.175	34.02	32.85	-1.17	6.257	0.58	44.71	3.85022	6.6748	10.5209	6.30556	0.473	0.224	0.302	1.347	0.432	113.118	0.00099	0.0068	2.379	0.31	0.111	0.578	146.141	0.145	0.675	1514.96	492	798	181.392	0.0007	0.0055	0.126974	1.823	1.086	1.468	1.706	0.407	0.407	0.389	0.453
1949396	1	LUKER-40	14	4	56.656	56.12	34.13	32.63	-1.5	9.99	0.33	44.31	3.82742	6.5826	10.406	6.40597	0.59	0.237	0.173	0.729	0.509	15.0422	0.00042	0.0049	2.516	0.273	0.419	0.309	203.211	0.085	0.738	2033.4	532	834.33	192.669	0.00013	0.0052	0.0250469	1.835	1.063	1.456	1.695	0.402	0.404	0.385	0.452
1949395	1	FEAR-5	14	1	178.248	56.441	34.23	33.29	-0.94	24.27	0.31	38.37	3.56886	5.4496	9.01505	6.06151	0.574	0.234	0.192	0.819	0.502	46.0415	0.00051	0.0058	1.177	1.077	-0.224	0.147	172.051	0.088	0.728	2125.08	577	906	109.364	0.00025	0.0091	0.0273411	1.67	0.898	1.271	1.51	0.341	0.369	0.348	0.42
1949394	1	FEAR-5	14	2	108.258	55.239	34.53	31.63	-2.9	21.94	0.51	39.24	3.50822	5.2918	8.7967	6.39246	0.596	0.222	0.182	0.819	0.549	29.0348	0.00027	0.004	-1.277	-0.74	1.664	0.076	251.007	0.068	0.729	1904.27	517	770	592.872	0.00012	0.0017	0.0711446	1.722	0.923	1.291	1.528	0.332	0.362	0.342	0.416
1949393	1	FEAR-5	14	3	68.359	55.744	34.62	31.11	-3.51	12.011	0.42	41.07	3.62732	5.4456	9.0695	6.52229	0.614	0.223	0.163	0.729	0.563	18.8876	0.00021	0.0049	1.342	1.112	0.454	-0.566	204.763	0.043	0.738	2170.72	568	838.33	1263.86	8e-05	0.0008	0.101109	1.761	0.957	1.338	1.585	0.342	0.374	0.35	0.425
1949392	1	FEAR-5	14	4	47.545	57.179	34.71	31.11	-3.6	10.975	0.96	38.09	3.58778	5.4824	9.06675	5.89574	0.625	0.198	0.177	0.893	0.648	13.372	0.00016	0.005	-1.635	-0.858	2.21	-0.353	201.483	0.032	0.721	1681.67	470	630	0.0022	1.77361	460.208	0.0039019	1.64	0.931	1.285	1.501	0.343	0.371	0.351	0.418
1949391	1	FSV-155	14	1	54.765	55.777	34.88	30.75	-4.13	13.258	0.98	41.96	4.06806	6.157	10.2212	6.75317	0.625	0.217	0.159	0.731	0.59	15.4027	0.00018	0.0045	0.47	0.417	-0.649	1.232	223.801	0.04	0.738	1959.1	513	735.33	385.959	1e-05	0.0026	0.0038596	1.868	1.019	1.397	1.652	0.386	0.42	0.395	0.47
1949390	1	FSV-155	14	2	53.672	56.045	34.92	31.43	-3.49	11.57	0.26	41.04	3.56328	5.4926	9.05245	6.66936	0.63	0.213	0.157	0.739	0.607	15.216	0.00019	0.0074	-0.302	-2.325	2.927	0.398	135.526	0.026	0.737	2077.75	546	768.67	-285.115	2e-05	-0.0035	-0.0057023	1.794	0.956	1.33	1.588	0.343	0.369	0.349	0.429
1949382	1	FSV-155	14	3	44.065	55.466	34.97	31.39	-3.58	23.949	0.54	41.11	3.69572	5.7222	9.41435	6.14531	0.628	0.219	0.153	0.701	0.588	12.4528	0.00014	0.0066	1.731	-0.34	1.389	-0.049	150.827	0.021	0.742	2170.7	561	807.67	978.075	4e-05	0.001	0.039123	1.71	0.978	1.355	1.592	0.357	0.383	0.36	0.431
1949381	1	FSV-155	14	4	53.394	55.539	35.01	31.63	-3.38	39.08	0.42	41.21	3.54048	5.4004	8.9375	6.40108	0.624	0.201	0.175	0.867	0.636	14.993	0.00011	0.002	0.973	1.195	-0.477	0.282	507.615	0.056	0.723	2005.65	555	753.67	65.5057	0.00016	0.0153	0.0104809	1.733	0.953	1.329	1.582	0.338	0.366	0.344	0.419
1949380	1	FGH-4	14	1	79.983	55.877	35.05	30.43	-4.62	19.519	0.65	50.73	3.83858	6.4966	10.3312	7.4731	0.669	0.234	0.097	0.416	0.586	24.0789	0.00021	0.0039	0.845	0.898	0.886	-0.784	254.862	0.054	0.775	2378.91	535	788	151.743	0.00011	0.0066	0.0166917	2.039	1.17	1.589		0.398	0.404	0.382	0.45
1949379	1	FGH-4	14	2	83.744	55.75	35.13	32.63	-2.5	9.838	0.54	58.14	3.70832	6.4288	10.1332	-2.79457	0.612	0.204	0.184	0.901	0.615	23.0631	0.00027	0.0073	-0.745	-0.381	2.7	-1.318	137.65	0.037	0.72	2193.98	615	850.33	365.884	0.00013	0.0027	0.0475649		1.297	1.741		0.392	0.392	0.372	0.443
1949378	1	FGH-4	14	3	80.907	56.512	35.15	30.93	-4.22	14.39	0.45	57.09	3.735	6.5804	10.3114	-2.85992	0.668	0.238	0.094	0.396	0.574	24.3206	0.00019	0.0045	2.704	0.448	0.597	-0.045	223.103	0.042	0.778	2360.62	525	784.67	1093.92	4e-05	0.0009	0.0437569		1.305	1.736		0.4	0.396	0.377	0.447
1949377	1	FGH-4	14	4	323.583	56.906	35.19	31.15	-4.04	17.977	0.53	50.18	3.70226	6.2076	9.90605	7.47723	0.494	0.251	0.255	1.018	0.403	71.9325	0.00038	0.0035	1.862	0.103	0.23	0.666	285.895	0.109	0.707	1849.41	541	936.67	207.374	0.00049	0.0048	0.101613	2.015	1.133	1.551		0.381	0.389	0.369	0.438
1949376	1	EET-8	14	1	445.829	56.065	35.27	33.29	-1.98	10.633	0.57	51.56	3.82973	6.2969	10.1227	7.82155	0.425	0.168	0.407	2.423	0.519	85.2648	0.00134	0.0081	3.504	0.455	0.307	0.238	122.765	0.165	0.588	1244.31	513	715	118.79	0.00105	0.0084	0.12473	2.091	1.186	1.592		0.388	0.401	0.379	0.453
1949375	1	EET-8	14	2	117.501	56.381	35.31	32.41	-2.9	22.773	1	53.74	3.95986	6.8122	10.7679	-2.96152	0.626	0.258	0.116	0.45	0.497	33.1	0.00037	0.0052	0.188	11.905	-3.449	-7.457	193.794	0.072	0.771	2379.17	545	890	162.623	0.00019	0.0061	0.0308983		1.245	1.672		0.416	0.418	0.393	0.461
1949374	1	EET-8	14	3	108.413	56.249	35.36	31.89	-3.47	21.431	0.45	54.71	3.59541	6.0487	9.6404	7.92018	0.624	0.233	0.144	0.618	0.549	30.4424	0.00026	0.0056	1.455	0.409	0.822	-0.231	177.917	0.046	0.751	2413.72	601	908.33	260.54	0.00016	0.0038	0.0416863	2.089	1.202	1.648		0.371	0.378	0.356	0.431
1949373	1	EET-8	14	4	100.951	56.186	35.41	31.11	-4.3	2.903	0.67	48.3	3.719	6.0786	9.79385	7.24964	0.629	0.227	0.145	0.639	0.568	28.5742	0.00029	0.0048	1.048	-0.012	0.113	0.899	206.705	0.06	0.749	2263.56	569	840.67	133.798	9e-05	0.0075	0.0120419	1.959	1.093	1.508		0.375	0.389	0.364	0.438
1949372	1	IMC-67	14	1	51.199	56.378	35.47	30.19	-5.28	7.219	0.75	44.82	3.86308	6.4864	10.3455	7.24998	0.652	0.217	0.131	0.603	0.615	15.0218	0.00013	0.012	2.212	-0.089	-0.365	1.454	83.447	0.011	0.753	2172.19	537	756	0	6e-05	-1.86798e+06	0	1.994	1.106	1.469	1.707	0.398	0.406	0.385	0.45
1949371	1	IMC-67	14	2	37.44	56.681	35.5	30.01	-5.49	12.791	0.79	49.87	3.92603	6.3585	10.2806	7.65785	0.703	0.225	0.072	0.319	0.641	11.8441	0.00013	0.0063	1.78	0.028	0.641	0.33	159.336	0.021	0.787	2514.25	535	745.67	0.0006	6.20832	1812.39	0.003725	2.064	1.149	1.563		0.393	0.41	0.386	0.46
1949370	1	IMC-67	14	3	50.014	56.374	35.54	30.87	-4.67	9.513	0.35	37.07	3.42914	5.3654	8.7912	5.69996	0.641	0.215	0.144	0.671	0.611	14.4265	0.00019	0.0037	0.792	-0.01	0.373	0.637	273.963	0.052	0.745	2057.81	525	739.33	11803.6	7e-05	0.0001	0.826249	1.591	0.896	1.248	1.465	0.334	0.356	0.338	0.408
1949369	1	IMC-67	14	4	250.197	56.461	35.59	32.37	-3.22	0.181	0.63	41.45	3.68905	5.6843	9.3698	6.76266	0.499	0.211	0.29	1.379	0.486	56.1817	0.00044	0.0044	1.35	0.036	0.058	0.906	228.835	0.101	0.672	1415.82	464	709	187.586	0.00041	0.0053	0.0769103	1.829	1.011	1.363	1.602	0.355	0.382	0.36	0.433
1949368	1	FSV-41	14	1	292.907	56.665	35.65	32.19	-3.46	22.087	0.51	41.73	3.77746	6.0746	9.8483	6.0387	0.53	0.243	0.227	0.936	0.447	69.8583	0.00054	0.0049	1.521	0.344	-0.002	0.658	204.612	0.11	0.716	1890.34	537	889	154.576	0.00033	0.0065	0.0510102	1.719	1.007	1.392	1.623	0.376	0.394	0.372	0.446
1949367	1	FSV-41	14	2	227.171	56.944	35.69	32.37	-3.32	45.071	0.53	44.52	3.87703	6.3789	10.252	6.6748	0.567	0.243	0.19	0.779	0.477	57.9627	0.00043	0.0063	1.478	0.35	0.196	0.454	158.626	0.068	0.733	1822.59	487	789.33	73.3267	0.00025	0.0136	0.0183317	1.871	1.069	1.464	1.707	0.393	0.406	0.386	0.458
1949366	1	FSV-41	14	3	210.065	56.317	35.73	32.33	-3.4	22.027	0.52	43.58	3.85981	6.2437	10.0997	6.57139	0.556	0.255	0.189	0.739	0.447	52.5583	0.00042	0.0057	0.211	0.246	-3.363	4.117	174.637	0.073	0.737	1876.3	493	832.33	120.524	0.00025	0.0083	0.0301309	1.839	1.046	1.434	1.677	0.386	0.403	0.382	0.452
1949365	1	FSV-41	14	4	456.535	56.08	35.76	32.77	-2.99	31.459	0.38	46.03	3.64284	5.6832	9.3225	7.09184	0.417	0.21	0.374	1.781	0.407	85.6688	0.00078	0.0058	1.801	0.22	-0.02	0.8	171.601	0.134	0.637	1347.17	489	786	99.2526	0.00074	0.0101	0.0734469	1.894	1.071	1.456	1.715	0.354	0.378	0.356	0.427
1949364	1	FEC-2	14	1	97.578	56.189	35.82	33.41	-2.41	9.263	0.72	45.4	3.77576	6.177	9.94895	6.66141	0.614	0.221	0.165	0.745	0.57	26.9608	0.00035	0.006	1.984	0.85	0.422	-0.273	166.829	0.058	0.737	2206.25	581	850.67	0.0021	1.23535	466.662	0.0025942	1.851	1.052	1.454	1.713	0.381	0.395	0.373	0.441
1949363	1	FEC-2	14	2	448.346	54.744	35.86	32.45	-3.41	9.159	0.52	41.53	3.64951	5.7211	9.36705	6.27247	0.409	0.198	0.393	1.989	0.424	82.5181	0.00142	0.0079	-5.226	-0.115	1.295	-0.18	126.891	0.18	0.62	1392.8	529	823.33	156.644	0.00091	0.0064	0.142546	1.735	0.994	1.363	1.6	0.356	0.379	0.355	0.429
1949362	1	FEC-2	14	3	211.302	55.609	35.88	32.25	-3.63	5.636	0.53	41.89	3.67244	5.3658	9.03485	6.53594	0.581	0.227	0.191	0.841	0.524	55.2449	0.0005	0.0065	0.368	1.59	-1.795	1.205	154.694	0.077	0.726	1905.59	522	798	160.748	0.00024	0.0062	0.0385796	1.757	1.002	1.373	1.611	0.339	0.377	0.354	0.43
1949361	1	FEC-2	14	4	345.966	54.301	35.9	32.63	-3.27	6.213	0.86	51.53	3.99783	6.4303	10.4241	7.59101	0.498	0.201	0.301	1.496	0.507	77.531	0.00094	0.0071	1.304	0.58	-0.25	0.671	140.848	0.132	0.662	1450.93	491	728.33	135.733	0.00058	0.0074	0.0787252	2.057	1.216	1.627		0.398	0.417	0.393	0.466
1949360	1	FLE-3	14	1	404.093	54.684	35.93	33.55	-2.38	11.477	0.77	42.38	4.1743	6.4992	10.6695	6.40324	0.403	0.148	0.449	3.023	0.556	73.2823	0.00103	0.0077	1.675	0.444	-0.035	0.592	130.446	0.134	0.548	1104.25	499	659.33	174.082	0.00081	0.0057	0.141006	1.828	1.064	1.439	1.676	0.405	0.433	0.408	0.483
1949359	1	FLE-3	14	2	262.39	54.758	35.97	33.07	-2.9	2.407	0.83	48.78	4.14252	6.6548	10.7932	7.27106	0.53	0.223	0.246	1.102	0.486	62.58	0.0009	0.0078	1.647	0.528	0.041	0.43	127.669	0.115	0.699	1830.06	551	859.67	194.288	0.00034	0.0051	0.0660581	2.013	1.192	1.59		0.412	0.432	0.409	0.48
1949358	1	FLE-3	14	3	419.526	55.132	36.02	32.63	-3.39	3.58	0.89	53.03	4.20303	7.2601	11.4587	-3.15608	0.479	0.213	0.308	1.446	0.462	90.4288	0.00086	0.0072	7.727	0.043	0.719	0.238	139.679	0.12	0.666	1560.3	521	812.33	157.283	0.00064	0.0064	0.100661		1.268	1.701		0.443	0.444	0.421	0.483
1949357	1	FLE-3	14	4	391.436	55.032	36.06	33.49	-2.57	3.535	0.79	51.3	3.89534	6.595	10.4863	7.68285	0.429	0.153	0.418	2.728	0.575	75.5667	0.00097	0.0084	1.452	0.644	-0.53	0.886	119.326	0.116	0.567	1216.92	527	694.33	133.376	0.00077	0.0075	0.1027	2.089	1.247	1.629		0.404	0.41	0.389	0.456
1949356	1	FSA-13	14	1	75.827	54.935	36.1	32.77	-3.33	5.613	0.65	37.98	3.89111	5.8239	9.71135	6.02914	0.625	0.221	0.154	0.7	0.58	21.3263	0.00025	0.0044	1.679	0.396	0.265	0.34	225.585	0.056	0.742	2117.46	547	794.33	162.702	9e-05	0.0061	0.0146432	1.696	0.896	1.294	1.528	0.366	0.401	0.377	0.448
1949355	1	FSA-13	14	2	474.301	55.125	36.15	34.05	-2.1	34.631	0.49	49.45	3.86914	6.7076	10.5726	7.08928	0.463	0.209	0.327	1.566	0.454	98.8206	0.00097	0.0076	2.334	0.333	-0.199	0.866	131.53	0.128	0.655	1453.69	501	780	79.3757	0.00097	0.0126	0.0769944	1.981	1.195	1.607		0.409	0.409	0.39	0.455
1949354	1	FSA-13	14	3	471.593	56.326	36.18	33.75	-2.43	29.804	0.62	51.33	3.76957	6.4033	10.169	7.53399	0.498	0.23	0.272	1.183	0.444	105.684	0.00091	0.0071	3.351	0.679	0.038	0.283	140.521	0.128	0.691	1601.54	495	804	123.432	0.00069	0.0081	0.0851683	2.043	1.219	1.634		0.392	0.397	0.374	0.449
1949353	1	FSA-13	14	4	267.679	55.294	36.21	33.71	-2.5	15.806	0.48	50.76	3.63822	6.2546	9.889	7.64451	0.587	0.242	0.171	0.705	0.497	70.7074	0.00058	0.0059	2.143	0.314	0.256	0.431	170.38	0.099	0.741	2042.93	529	843	123.453	0.00029	0.0081	0.0358012	2.052	1.147	1.58		0.382	0.384	0.363	0.437
1949352	1	FSA-12	14	1	296.459	55.277	36.27	33.07	-3.2	9.025	0.5	44.8	3.65666	6.0232	9.67615	6.52148	0.545	0.238	0.216	0.909	0.47	72.7066	0.00062	0.0059	1.648	0.262	-0.254	0.992	169.954	0.105	0.719	2023.29	569	919.67	258.754	0.0003	0.0039	0.0776263	1.81	1.012	1.432	1.688	0.371	0.383	0.36	0.432
1949351	1	FSA-12	14	2	326.716	54.338	36.31	33.67	-2.64	49.556	0.43	45.5	3.6016	5.8224	9.4204	6.80012	0.616	0.203	0.18	0.886	0.621	90.5657	0.00029	0.0131	1.172	0.179	0.464	0.357	76.101	0.022	0.721	1966.01	548	754	90.8382	0.00015	0.011	0.0136257	1.848	1.041	1.451	1.705	0.36	0.376	0.351	0.431
1949350	1	FSA-12	14	3	355.789	52.64	36.37	34.09	-2.28	8.372	0.44	46.18	3.73186	5.8902	9.6184	7.02234	0.539	0.236	0.224	0.949	0.468	86.2966	0.00073	0.006	1.817	0.251	0.227	0.522	165.816	0.121	0.715	1776.74	507	818.33	158.044	0.00042	0.0063	0.0663784	1.898	1.055	1.478	1.729	0.366	0.388	0.366	0.438
1949349	1	FSA-12	14	4	429.311	53.497	36.41	33.41	-3	9.978	0.46	42.56	3.73343	6.2353	9.9649	6.29838	0.458	0.166	0.376	2.272	0.567	88.481	0.00073	0.0056	6.328	0.006	-0.082	1.076	177.77	0.13	0.599	1298	521	703.33	143.05	0.00064	0.007	0.0915518	1.784	0.989	1.394	1.641	0.383	0.392	0.371	0.442
1949348	1	ICS-39	14	1	121.664	52.49	36.48	32.37	-4.11	15.994	0.62	30.9	3.57287	5.0615	8.63115	4.82913	0.583	0.235	0.182	0.773	0.508	31.9186	0.00025	0.0034	1.324	0.642	0.455	-0.097	297.384	0.074	0.733	1707.08	455	711.67	1111.91	9e-05	0.0009	0.100072	1.393	0.787	1.155	1.317	0.322	0.365	0.339	0.419
1949347	1	ICS-39	14	2	88.718	51.94	36.51	32.59	-3.92	20.66	0.34	40.54	3.65448	5.8614	9.51225	6.11623	0.639	0.236	0.124	0.526	0.554	25.5109	0.00023	0.006	-0.852	-1.022	1.974	0.048	167.314	0.038	0.762	1973.16	470	712	244.365	7e-05	0.0041	0.0171056	1.716	0.952	1.358	1.58	0.363	0.381	0.358	0.434
1949346	1	ICS-39	14	3	254.653	52.947	36.54	32.03	-4.51	14.686	0.53	56.83	3.77297	6.1985	9.96765	-2.69628	0.488	0.366	0.146	0.4	0.274	55.9218	0.00084	0.0078	1.065	1.18	-0.473	0.293	127.569	0.107	0.777	2422.29	540	1240	134.307	0.00024	0.0074	0.0322336		1.216	1.689		0.382	0.395	0.373	0.448
1949345	1	ICS-39	14	4	50.014	52.859	36.58	32.19	-4.39	15.6	0.61	47.17	3.87764	6.1956	10.0694	7.14744	0.632	0.247	0.121	0.49	0.524	14.224	0.00019	0.0062	3.684	0.215	1.008	-0.223	162.149	0.031	0.766	2389.71	559	880.33	-1242.31	4e-05	-0.0008	-0.0496924	1.949	1.067	1.498		0.384	0.404	0.38	0.453
1949344	1	ICS-60	14	1	216.836	51.101	36.62	34.29	-2.33	30.64	0.55	47.23	4.17539	6.5801	10.7514	-2.86383	0.208	0.062	0.73	11.795	0.689	20.2958	0.00085	0.0224	1.209	0.112	-0.013	0.9	44.727	0.038	0.276	792.93	574	628	47.8439	0.00066	0.0209	0.031577		1.184	1.561		0.409	0.434	0.411	0.481
1949343	1	ICS-60	14	2	54.772	51.84	36.64	32.45	-4.19	13.387	0.73	48.33	3.91766	6.423	10.3367	7.25145	0.658	0.228	0.114	0.501	0.591	16.218	0.00019	0.0059	2.583	0.57	0.465	-0.036	168.631	0.032	0.765	2206.32	519	755	-200.458	8e-05	-0.005	-0.0160366	1.989	1.169	1.569		0.396	0.41	0.388	0.458
1949342	1	ICS-60	14	3	522.961	51.958	36.66	32.93	-3.73	9.764	0.62	45.99	3.96823	6.7477	10.7118	6.98529	0.291	0.352	0.357	1.015	0.169	68.4817	0.00183	0.0096	1.086	0.146	-0.206	1.061	103.844	0.19	0.708	1919.86	561	1361.67	205.724	0.00048	0.0049	0.0987476	1.964	1.071	1.486		0.413	0.418	0.397	0.465
1949341	1	ICS-60	14	4	56.885	52.33	36.68	31.81	-4.87	12.213	0.93	47.73	4.05071	6.4693	10.516	7.2657	0.673	0.229	0.098	0.43	0.604	17.2276	0.0002	0.0071	0.633	0.915	-2.301	2.385	140.129	0.028	0.773	2299.18	521	751.33	-226.038	7e-05	-0.0044	-0.0158227	1.996	1.149	1.562		0.401	0.422	0.397	0.471
1949340	1	ICS-95	14	1	60.069	53.164	36.73	33.11	-3.62	25.811	0.68	36.01	3.90227	5.7379	9.63655	5.92455	0.625	0.212	0.163	0.771	0.605	16.8944	0.00027	0.0046	1.049	1.024	0.147	-0.171	216.229	0.058	0.734	1892.61	504	709.67	378.249	-2e-05	0.0026	-0.007565	1.668	0.929	1.286	1.481	0.362	0.401	0.375	0.451
1949339	1	ICS-95	14	2	60.95	53.641	36.75	32.89	-3.86	19.272	0.58	36.13	3.93453	5.8465	9.77735	5.77156	0.621	0.227	0.152	0.671	0.561	17.0325	0.00025	0.0045	-1.681	-0.005	1.87	-0.865	222.095	0.056	0.745	2019.02	515	765.33	102.914	0.0002	0.0097	0.0205829	1.647	0.915	1.288	1.49	0.368	0.405	0.381	0.457
1949338	1	ICS-95	14	3	55.716	53.955	36.78	32.59	-4.19	33.258	0.61	34.1	3.84939	5.6989	9.5447	5.72461	0.614	0.217	0.169	0.778	0.58	15.3943	0.00024	0.0048	0.924	0.245	0.265	0.49	209.591	0.05	0.733	1868.85	499	721	26.0438	0.00029	0.0384	0.0075527	1.625	0.902	1.246	1.428	0.359	0.396	0.371	0.448
1949337	1	ICS-95	14	4	88.46	54.465	36.8	32.67	-4.13	15.932	0.53	34.87	3.78487	5.4817	9.2631	5.67706	0.621	0.241	0.139	0.577	0.529	24.7201	0.00037	0.0065	1.725	0.078	-0.732	1.654	153.232	0.057	0.756	2075.85	507	787.67	119.491	0.00014	0.0084	0.0167287	1.597	0.9	1.252	1.435	0.347	0.388	0.365	0.435
1949336	1	ICS-1	14	1	72.402	52.563	36.81	32.59	-4.22	32.588	0.39	36.08	3.72131	5.7929	9.5106	5.29149	0.612	0.223	0.165	0.739	0.561	19.9395	0.00024	0.0051	2.434	0.117	0.693	0.19	194.321	0.047	0.737	2192.83	576	851.67	-325.96	7e-05	-0.0031	-0.0228172	1.547	0.868	1.256	1.468	0.361	0.386	0.362	0.436
1949335	1	ICS-1	14	2	118.362	52.795	36.83	32.97	-3.86	22.2	0.29	35.62	3.69912	5.5174	9.21305	5.36454	0.589	0.228	0.183	0.804	0.53	31.3718	0.00037	0.0066	0.719	0.987	-0.504	0.517	150.518	0.056	0.73	2078.55	561	854	64.4602	0.00027	0.0155	0.0174043	1.538	0.859	1.244	1.451	0.347	0.381	0.356	0.432
1949334	1	ICS-1	14	3	58.625	52.242	36.83	31.89	-4.94	26.435	0.5	36.19	3.69014	5.7652	9.45175	5.44003	0.589	0.241	0.17	0.706	0.501	15.5386	0.00032	0.0129	-1.879	0.578	1.617	-1.195	77.369	0.025	0.741	2142.64	555	880.67	-0.0001	-54.3925	-6990.7	0.0054393	1.574	0.872	1.257	1.469	0.359	0.383	0.358	0.435
1949333	1	ICS-1	14	4	140.679	52.499	36.85	32.85	-4	30.234	0.39	38.84	3.56437	5.5735	9.1344	5.75078	0.58	0.236	0.184	0.778	0.504	36.7172	0.00041	0.0063	2.254	0.711	0.703	-0.413	159.749	0.065	0.733	2003.48	535	840.67	194.061	0.00021	0.0052	0.0407529	1.619	0.914	1.303	1.528	0.347	0.37	0.346	0.426
1949332	1	CCN-51	14	1	27.835	52.745	36.88	33.71	-3.17	40.969	0.36	45.36	3.60718	5.7794	9.383	6.87914	0.664	0.215	0.121	0.562	0.634	8.3171	9e-05	0.0034	1.485	0.451	0.752	-0.203	295.959	0.027	0.757	2053.49	498	689.33	17.8454	0.00026	0.056	0.0046398	1.86	1.051	1.454	1.698	0.358	0.376	0.355	0.427
1949331	1	CCN-51	14	2	306.841	51.614	36.89	32.45	-4.44	4.829	0.58	36.83	3.73975	5.5615	9.29775	5.67856	0.494	0.201	0.306	1.522	0.504	68.2108	0.00067	0.0063	2.202	2.146	0.396	-1.542	157.613	0.106	0.659	1496.88	510	758	138.202	0.00043	0.0072	0.0594267	1.604	0.902	1.272	1.485	0.35	0.385	0.36	0.435
1949330	1	CCN-51	14	3	178.001	52.079	36.92	33.19	-3.73	12.656	0.37	36.75	3.58172	5.2612	8.8396	5.78371	0.55	0.206	0.244	1.187	0.548	44.0552	0.00053	0.0064	1.299	0.865	-0.399	0.534	156.444	0.083	0.691	1670.54	517	751.33	197.068	0.00024	0.0051	0.0472964	1.599	0.88	1.251	1.471	0.332	0.368	0.342	0.423
1949329	1	CCN-51	14	4	359.644	49.205	36.91	32.97	-3.94	16.815	0.4	33.41	3.57008	5.083	8.64985	5.40074	0.449	0.179	0.371	2.074	0.514	72.6661	0.00081	0.0052	0.742	-0.933	-1.053	2.986	190.609	0.154	0.614	1218.81	471	671	256.672	0.00041	0.0039	0.105235	1.508	0.833	1.189	1.38	0.323	0.365	0.339	0.417
1949328	1	TSH-565	14	1	377.902	50.14	36.91	33.89	-3.02	13.021	0.37	47.5	3.70784	6.1646	9.86865	7.1017	0.531	0.241	0.228	0.948	0.452	90.2997	0.0009	0.007	1.698	0.539	-0.154	0.615	142.416	0.128	0.715	1927.54	550	903.67	211.793	0.00048	0.0047	0.101661	1.937	1.069	1.492		0.379	0.389	0.366	0.438
1949327	1	TSH-565	14	2	337.284	50.256	36.92	33.59	-3.33	21.747	0.46	47.86	3.69341	6.0079	9.6976	7.20953	0.533	0.231	0.235	1.018	0.473	80.8976	0.00073	0.007	-1.239	-1.407	2.899	-0.492	143.168	0.105	0.707	1866.28	546	871	141.645	0.0005	0.0071	0.0708228	1.945	1.082	1.503		0.371	0.386	0.362	0.435
1949326	1	TSH-565	14	3	411.941	51.123	36.93	33.45	-3.48	11.51	0.38	48.83	3.55539	5.8213	9.3731	7.13941	0.508	0.251	0.241	0.964	0.415	94.1697	0.00068	0.0053	1.318	0.943	-0.582	0.64	187.94	0.128	0.713	1875.06	538	922.67	185.856	0.00057	0.0054	0.105938	1.915	1.086	1.515		0.359	0.372	0.35	0.423
1949325	1	TSH-565	14	4	309.367	50.917	36.94	32.85	-4.09	5.934	0.45	42.57	3.65618	5.759	9.4116	6.3622	0.514	0.198	0.289	1.46	0.532	71.5566	0.00064	0.0056	2.865	0.023	0.399	0.577	178.702	0.114	0.665	1578.29	529	767.67	534.764	0.00027	0.0019	0.144386	1.756	0.982	1.382	1.628	0.358	0.38	0.356	0.429
1949324	1	LUKER-50	16	1	20.428	56.396	32.94	30.33	-2.61	10.999	0.63	46.96	3.82306	6.259	10.0782	7.13082	0.685	0.209	0.107	0.511	0.672	6.29693	0.00012	0.003	0.998	1.077	0.073	-0.15	332.263	0.04	0.764	2732.89	646	861.67	18.2946	-0.00042	0.0547	-0.0076837	1.951	1.054	1.448		0.386	0.4	0.38	0.454
1949323	1	LUKER-50	16	2	22.475	56.542	32.99	29.93	-3.06	9.702	0.63	51.15	3.58656	5.849	9.43195	7.91005	0.686	0.211	0.104	0.492	0.667	6.93803	7e-05	0.0019	1.607	0.185	0.175	0.64	516.414	0.036	0.766	2558.26	599	804	0.0299	0.10589	33.3901	0.0031661	2.07	1.125	1.523		0.361	0.375	0.358	0.431
1949322	1	LUKER-50	16	3	20.576	56.801	33.06	30.11	-2.95	18.057	0.6	46.74	3.719	6.0786	9.79385	7.07287	0.682	0.222	0.096	0.433	0.628	6.31477	9e-05	0.0086	1.433	0.462	0.393	0.145	116.118	0.01	0.773	2286.88	519	728.33	13.9698	7e-05	0.0716	0.0009779	1.924	1.104	1.481		0.375	0.389	0.374	0.445
1949321	1	LUKER-50	16	4	21.578	57.122	33.16	29.65	-3.51	33.616	0.57	49.8	3.71961	5.8953	9.61125	7.65158	0.681	0.21	0.11	0.523	0.665	6.61258	8e-05	0.0107	1.543	0.064	0.589	0.347	93.076	0.007	0.762	2660.79	633	849.67	131.198	-5e-05	0.0076	-0.0065599	2.023	1.1	1.501		0.366	0.387	0.365	0.439
1949320	1	LUKER-40	16	1	18.532	57.534	33.24	30.47	-2.77	5.565	0.4	51.01	3.81129	6.5283	10.3356	-2.83825	0.681	0.202	0.117	0.578	0.692	5.67913	7e-05	0.0017	2.482	0.848	0.092	0.061	602.074	0.042	0.756	2193.25	536	698.67	-530.906	4e-05	-0.0019	-0.0212362		1.189	1.577		0.399	0.402	0.385	0.453
1949319	1	LUKER-40	16	2	27.575	57.474	33.31	30.75	-2.56	14.156	0.49	47.97	3.72785	6.2783	10.0023	7.47189	0.665	0.209	0.126	0.605	0.653	8.25182	1e-05	-0.0023	3.368	0.229	0.513	0.258	-431.211	-0.004	0.753	2299.58	569	770.33	-399.364	0	-0.0025	0	2.02	1.117	1.496		0.385	0.392	0.373	0.442
1949318	1	LUKER-40	16	3	22.063	57.438	33.39	30.87	-2.52	4.311	0.56	46.79	3.833	6.5396	10.3686	6.87892	0.672	0.203	0.125	0.616	0.678	6.67185	7e-05	0.0025	5.958	0.196	0.731	0.073	400.81	0.028	0.751	2174.75	541	713.33	75.5777	7e-05	0.0132	0.0052904	1.925	1.116	1.491		0.4	0.404	0.385	0.451
1949317	1	LUKER-40	16	4	67.447	57.222	33.49	31.15	-2.34	19.203	0.55	48.69	3.80523	6.3071	10.1085	7.79215	0.614	0.26	0.126	0.486	0.484	18.6356	0.00026	0.0133	2.242	0.379	0.626	-0.005	74.943	0.019	0.767	2326.74	543	898.33	80.7354	9e-05	0.0124	0.0072662	2.086	1.122	1.51		0.388	0.399	0.378	0.45
1949316	1	FEAR-5	16	1	13.354	57.095	33.58	31.15	-2.43	13.139	0.32	38.86	3.35407	5.0509	8.4018	6.43671	0.673	0.197	0.13	0.659	0.699	4.04426	4e-05	0.004	1.728	0.311	0.506	0.183	253.125	0.01	0.746	2353.32	597	769.67	-490.177	1e-05	-0.002	-0.0049018	1.71	0.914	1.25	1.507	0.317	0.346	0.326	0.404
1949315	1	FEAR-5	16	2	17.367	57.287	33.65	30.47	-3.18	14.147	0.72	36.25	3.60003	5.4773	9.0739	5.99883	0.663	0.198	0.139	0.702	0.687	5.18144	0.00011	0.0061	1.148	0.415	0.365	0.219	164.85	0.018	0.741	2331.95	603	785.33	235.597	5e-05	0.0042	0.0117799	1.66	0.879	1.212	1.457	0.343	0.372	0.348	0.421
1949314	1	FEAR-5	16	3	17.974	57.523	33.71	30.47	-3.24	3.517	0.53	50.39	3.81748	6.302	10.1156	-2.74113	0.681	0.207	0.113	0.545	0.675	5.50813	-0.00055	0.1716	2.279	0.241	4.448	-3.689	5.827	-0.003	0.759	2295.14	552	732.67	947.951	4e-05	0.0011	0.037918		1.147	1.538		0.388	0.4	0.379	0.449
1949313	1	FEAR-5	16	4	18.592	57.486	33.78	30.05	-3.73	20.111	0.44	36.84	3.35298	4.97	8.31985	6.15327	0.661	0.195	0.145	0.743	0.695	5.53019	0.00014	0.0346	1.265	1.241	0.357	-0.599	28.921	0.004	0.737	2265.14	596	768.67	195.292	-4e-05	0.0051	-0.0078117	1.647	0.863	1.203	1.453	0.313	0.345	0.325	0.402
1949312	1	FSV-155	16	1	15.104	58.062	33.88	29.87	-4.01	8.557	0.97	49.91	4.13306	6.6384	10.7673	7.70243	0.694	0.195	0.111	0.567	0.729	4.71698	2e-05	-0.0017	1.055	1.23	-0.534	0.304	-574.682	-0.011	0.757	2299.65	559	703	597.289	6e-05	0.0017	0.0358373	2.097	1.186	1.574		0.411	0.431	0.41	0.481
1949311	1	FSV-155	16	2	10.93	58.345	33.95	30.19	-3.76	25.251	0.57	59.35	3.9487	6.8982	10.8427	-2.99834	0.633	0.172	0.195	1.132	0.753	3.11341	6e-05	0.0039	2.356	0.432	0.454	0.114	257.22	0.015	0.696	2370.95	721	870.67	624.866	2e-05	0.0016	0.0124973		1.301	1.748		0.42	0.418	0.397	0.469
1949310	1	FSV-155	16	3	10.438	58.489	34	29.97	-4.03	6.112	0.5	61.18	3.95306	7.2218	11.1705	-3.13733	0.643	0.169	0.188	1.112	0.778	3.02024	6e-05	0.0115	5.437	0.38	0.612	0.007	86.752	0.005	0.698	2224.78	672	795.33	-309.953	-1e-05	-0.0032	0.0030995		1.422	1.852		0.436	0.422	0.401	0.471
1949309	1	FSV-155	16	4	17.76	58.269	34.07	29.15	-4.92	12.221	0.72	43.86	3.82816	5.9518	9.77625	6.92935	0.682	0.196	0.122	0.62	0.714	5.45054	9e-05	0.0072	1.255	0.237	0.479	0.284	138.536	0.012	0.751	2523.71	629	801.33	165.995	6e-05	0.006	0.0099597	1.885	1.008	1.386	1.677	0.371	0.397	0.376	0.445
1949308	1	FGH-4	16	1	10.767	58.326	34.17	31.29	-2.88	31.825	0.37	54.91	3.4301	5.8938	9.3203	-2.56229	0.693	0.178	0.129	0.721	0.797	3.35769	5e-05	0.006	2.694	0.307	0.378	0.315	167.901	0.008	0.739	2566.17	669	787.33	3.6761	0.00095	0.272	0.0034923		1.178	1.599		0.36	0.362	0.341	0.417
1949307	1	FGH-4	16	2	13.611	58.643	34.21	29.79	-4.42	8.629	0.49	51.85	3.61821	6.1409	9.75535	-2.67012	0.702	0.188	0.11	0.583	0.764	4.29971	5e-05	0.0028	2.508	0.292	0.519	0.19	362.675	0.018	0.755	2551.91	625	760.33	919.988	3e-05	0.0011	0.0275996		1.165	1.566		0.376	0.381	0.359	0.43
1949306	1	FGH-4	16	3	13.459	59.364	34.3	30.33	-3.97	12.822	0.37	59.76	3.74167	6.6183	10.3559	-2.87625	0.703	0.192	0.106	0.551	0.752	4.25775	8e-05	0.0031	3.731	0.488	0.495	0.017	323.721	0.026	0.759	2421.98	584	719.67	1576.12	8e-05	0.0006	0.12609		1.351	1.784		0.402	0.397	0.378	0.451
1949305	1	FGH-4	16	4	17.226	59.741	34.37	29.97	-4.4	1.427	0.45	53.06	3.65326	6.228	9.87745	-2.70785	0.706	0.21	0.085	0.403	0.689	5.4727	5e-05	0.0051	1.663	0.595	0.15	0.255	197.491	0.01	0.777	2580.1	576	759.67	-11799	7e-05	-0.0001	-0.825932		1.194	1.6		0.381	0.385	0.366	0.438
1949304	1	EET-8	16	1	18.091	59.558	34.46	31.85	-2.61	8.187	0.65	55.75	3.60705	6.2269	9.83015	-2.70695	0.711	0.19	0.099	0.518	0.765	5.78822	7e-05	0.0052	2.17	0.512	0.626	-0.138	193.235	0.014	0.763	2642.89	627	763.67	-591.098	1e-05	-0.0017	-0.005911		1.206	1.633		0.38	0.381	0.36	0.432
1949303	1	EET-8	16	2	14.627	58.979	34.52	30.37	-4.15	25.552	0.57	54.76	3.65544	6.3898	10.0414	-2.77734	0.715	0.207	0.078	0.378	0.709	4.70624	2e-05	0.0008	2.429	0.396	0.484	0.12	1260.51	0.025	0.78	2647.24	583	754.33	-72.9589	-1e-05	-0.0137	0.0007296		1.226	1.641		0.389	0.387	0.365	0.441
1949302	1	EET-8	16	3	16.386	58.31	34.58	30.61	-3.97	11.7	0.65	44.35	3.75963	6.1227	9.87855	7.23033	0.677	0.196	0.127	0.649	0.71	4.99199	0.00031	0.0196	0.959	2.448	-0.523	-0.925	50.97	0.016	0.747	2260.75	571	729.33	150.725	0.00012	0.0066	0.018087	1.959	1.056	1.408	1.688	0.378	0.393	0.371	0.444
1949301	1	EET-8	16	4	19.307	58.253	34.66	31.43	-3.23	18.704	0.34	51.16	3.56254	6.1234	9.6822	7.98437	0.698	0.2	0.102	0.509	0.714	6.06433	7e-05	0.0083	2.786	0.592	0.234	0.174	120.724	0.008	0.764	2514.72	594	760.33	225.148	9e-05	0.0044	0.0202634	2.108	1.151	1.549		0.374	0.376	0.355	0.431
1949300	1	IMC-67	16	1	16.189	58.271	34.72	29.19	-5.53	17.874	0.95	48.73	3.86478	6.384	10.2448	7.30908	0.701	0.204	0.094	0.461	0.703	5.10682	8e-05	0.0025	2.14	0.718	0.556	-0.274	407.659	0.033	0.77	2590.76	597	773.67	-65.8505	2e-05	-0.0152	-0.001317	1.997	1.12	1.509		0.393	0.405	0.38	0.454
1949298	1	IMC-67	16	3	16.812	58.858	34.82	29.51	-5.31	14.987	0.73	49.4	3.73962	6.009	9.7449	7.46621	0.709	0.197	0.094	0.476	0.736	5.36387	5e-05	0.0069	2.299	0.75	0.833	-0.583	145.315	0.007	0.768	2398.25	557	698.67	350.167	1e-05	0.0029	0.0035017	1.996	1.118	1.518		0.372	0.39	0.367	0.445
1949297	1	IMC-67	16	4	18.468	58.795	34.87	29.51	-5.36	20.277	0.62	50.78	3.75126	6.1872	9.93465	7.92998	0.705	0.208	0.087	0.417	0.693	5.85897	4e-05	0.0039	2.117	0.595	0.378	0.027	259.625	0.01	0.775	2599.92	585	767.33	-93.1151	1e-05	-0.0107	-0.0009312	2.103	1.154	1.553		0.381	0.393	0.368	0.446
1949296	1	FSV-41	16	1	9.302	57.779	34.91	31.01	-3.9	15.334	0.42	39.91	3.72131	5.7929	9.5106	6.04401	0.709	0.191	0.101	0.528	0.762	2.9678	6e-05	0.0028	1.521	0.31	0.191	0.499	362.708	0.022	0.762	2440.33	582	711	128.352	0.00015	0.0078	0.0192528	1.696	0.959	1.321	1.565	0.361	0.386	0.363	0.435
1949295	1	FSV-41	16	2	14.64	57.681	34.95	30.83	-4.12	10.598	0.48	41.76	3.69293	5.7437	9.43305	6.29772	0.708	0.193	0.099	0.516	0.753	4.6643	8e-05	0.0047	2.158	0.56	0.504	-0.064	213.887	0.017	0.763	2430.2	576	710	303.437	3e-05	0.0033	0.0091031	1.742	0.991	1.358	1.613	0.358	0.383	0.358	0.436
1949294	1	FSV-41	16	3	13.382	58.006	34.98	30.15	-4.83	13.569	0.46	45	3.66285	5.7969	9.45615	6.6792	0.711	0.193	0.096	0.496	0.755	4.28157	6e-05	0.0018	1.93	0.086	0.351	0.563	566.058	0.034	0.765	2468.14	579	712.67	61.6975	0.00021	0.0162	0.0129565	1.822	1.043	1.426	1.691	0.36	0.381	0.36	0.43
1949293	1	FSV-41	16	4	14.438	58.319	35.01	29.65	-5.36	22.123	1.01	44.35	3.95393	6.1435	10.0936	6.63375	0.711	0.191	0.097	0.509	0.762	4.61944	9e-05	0.012	3.149	0.118	0.645	0.237	82.99	0.007	0.764	2222.48	525	641.67	-3591.31	6e-05	-0.0003	-0.215479	1.843	1.077	1.446	1.701	0.383	0.41	0.385	0.457
1949292	1	FEC-2	16	1	14.924	58.278	35.05	30.11	-4.94	9.002	0.7	52.04	3.77297	6.1985	9.96765	7.94513	0.692	0.197	0.111	0.565	0.72	4.64733	5e-05	0.0021	1.571	0.842	-0.056	0.214	470.399	0.024	0.757	2285.64	555	704	409.471	8e-05	0.0024	0.0327576	2.107	1.196	1.589		0.382	0.395	0.374	0.448
1949291	1	FEC-2	16	2	9.671	58.333	35.11	30.61	-4.5	8.839	0.55	38	3.7486	5.7612	9.5062	6.02202	0.671	0.203	0.126	0.62	0.678	2.92016	0.00013	0.2073	5.45	0	0.737	0.264	4.824	0.001	0.751	2395.34	597	787.67	-0.3864	1e-05	-2.588	-3.9e-06	1.689	0.933	1.274	1.518	0.36	0.388	0.364	0.437
1949290	1	FEC-2	16	3	58.74	58.14	35.14	30.29	-4.85	8.236	0.45	50.18	3.78243	6.2149	9.9935	7.55922	0.649	0.217	0.134	0.618	0.612	17.155	0.00023	0.0072	1.419	1.257	-0.517	0.26	138.745	0.032	0.751	2357.19	587	828	373.877	0.0001	0.0027	0.0373877	2.032	1.18	1.565		0.383	0.396	0.374	0.45
1949289	1	FEC-2	16	4	17.23	58.109	35.15	30.15	-5	16.453	1.01	49.2	3.82755	6.1351	9.95885	7.60822	0.687	0.199	0.114	0.57	0.706	5.32665	7e-05	0.0024	1.844	0.442	0.416	0.142	424.22	0.03	0.757	2189.91	533	685.33	0.0457	0.02121	21.8798	0.0009693	2.035	1.14	1.523		0.38	0.399	0.377	0.448
1949288	1	FLE-3	16	1	17.786	57.778	35.18	30.19	-4.99	18.843	0.63	44.41	3.75636	5.88	9.6327	7.06185	0.687	0.203	0.11	0.541	0.692	5.49854	4e-05	-0.0001	2.456	0.168	0.717	0.114	-7909.3	-0.316	0.76	2470.92	593	774	57.0207	0.00012	0.0175	0.0068425	1.905	1.07	1.42	1.686	0.366	0.39	0.366	0.44
1949287	1	FLE-3	16	2	17.915	57.813	35.19	29.93	-5.26	11.424	0.61	46.05	3.63277	5.8501	9.47925	7.27279	0.699	0.199	0.102	0.512	0.718	5.63516	4e-05	0.0006	1.716	0.201	2.331	-1.532	1574.18	0.063	0.763	2494.5	590	752	152.933	-9e-05	0.0065	-0.013764	1.944	1.103	1.45	1.72	0.362	0.379	0.357	0.432
1949286	1	FLE-3	16	3	16.052	58.195	35.21	30.69	-4.52	23.381	0.52	52.24	3.83361	6.3563	10.186	-2.76459	0.675	0.19	0.135	0.712	0.729	4.8758	7e-05	0.0094	0.401	2.924	-4.266	2.342	106.415	0.007	0.74	2333.72	606	758.33	99657.1	4e-05	0	3.98628		1.19	1.595		0.391	0.402	0.381	0.455
1949285	1	FLE-3	16	4	9.204	58.521	35.23	29.33	-5.9	14.007	0.78	43.77	4.00232	6.3064	10.3048	7.17952	0.677	0.203	0.12	0.593	0.684	2.804	1e-05	0.0015	-1.442	-0.83	1.683	0.147	648.009	0.006	0.754	2433.93	599	786.67	267.099	6e-05	0.0037	0.0160259	1.965	1.076	1.433	1.696	0.392	0.416	0.394	0.467
1949284	1	FSA-13	16	1	15.291	57.787	35.25	30.11	-5.14	16.596	0.48	36.72	3.55212	5.5786	9.12725	5.81436	0.677	0.194	0.129	0.666	0.717	4.6584	-36.453	-22066	-2.642	-0.349	1.526	-0.176	0	0	0.745	2380.99	606	768.33	39.5673	0.00022	0.0253	0.0087048	1.632	0.861	1.217	1.469	0.347	0.369	0.347	0.421
1949283	1	FSA-13	16	2	19.85	57.512	35.25	30.29	-4.96	38.166	0.45	54.81	3.47958	6.1376	9.61345	-2.66743	0.702	0.198	0.1	0.502	0.725	6.27062	9e-05	0.0056	3.308	0.297	0.601	0.102	178.551	0.016	0.765	2588.05	609	771.33	36.0635	0.00013	0.0277	0.0046883		1.213	1.625		0.373	0.369	0.349	0.421
1949282	1	FSA-13	16	3	19.967	58.135	35.27	30.05	-5.22	34.678	0.36	56.65	3.686	6.6008	10.2828	-2.86822	0.697	0.209	0.094	0.449	0.683	6.26265	0.0003	0.0749	2.059	0.11	1.714	-0.824	13.357	0.004	0.771	2760.24	632	836.33	-452.068	-1e-05	-0.0022	0.0045207		1.273	1.701		0.4	0.392	0.373	0.446
1949281	1	FSA-13	16	4	22.419	58.631	35.28	30.29	-4.99	28.16	0.56	57.08	3.7139	6.3858	10.0958	-2.77616	0.687	0.208	0.104	0.501	0.676	6.93083	9e-05	0.0042	2.349	0.431	0.084	0.485	239.407	0.022	0.765	2516.21	592	786.67	-1.9281	9e-05	-0.5187	-0.0001735		1.285	1.706		0.39	0.392	0.369	0.445
1949280	1	FSA-12	16	1	15.184	59.141	35.31	30.15	-5.16	53.847	0.51	55.51	3.45181	5.9051	9.3533	-2.56734	0.704	0.207	0.089	0.431	0.696	4.81029	4e-05	0.006	3.201	0.334	0.344	0.322	167.283	0.007	0.773	2862.73	649	848.67	23.1794	0.00014	0.0431	0.0032451		1.162	1.601		0.361	0.364	0.344	0.417
1949279	1	FSA-12	16	2	18.847	59.396	35.33	30.57	-4.76	49.136	0.46	51.95	3.69838	6.1482	9.8428	-2.674	0.699	0.206	0.096	0.466	0.697	5.92832	5e-05	0.0092	2.168	-0.022	0.452	0.57	108.688	0.005	0.769	2688.23	621	810	868.413	0.00011	0.0012	0.0955255		1.135	1.558		0.378	0.388	0.364	0.443
1949278	1	FSA-12	16	3	20.712	59.491	35.36	30.65	-4.71	17.418	0.58	55.9	3.65932	6.4492	10.1046	-2.80288	0.706	0.204	0.09	0.44	0.71	6.5802	7e-05	0.0024	2.977	0.646	0.465	-0.111	418.038	0.029	0.772	2575.7	587	756	-0.5034	0.00019	-1.9865	-9.56e-05		1.231	1.659		0.392	0.388	0.368	0.439
1949277	1	FSA-12	16	4	20.784	59.509	35.4	31.43	-3.97	33.401	0.6	52.21	3.66163	6.1635	9.82135	7.85513	0.714	0.194	0.091	0.471	0.754	6.6779	9e-05	0.0014	0.863	1.416	-1.01	0.594	723.425	0.065	0.768	2603.33	603	743.33	-51.3923	1e-05	-0.0195	-0.0005139	2.086	1.128	1.552		0.378	0.385	0.363	0.437
1949276	1	ICS-39	16	1	30.086	58.87	35.44	29.75	-5.69	23.318	0.66	56.24	3.87241	6.9503	10.8185	-3.02001	0.685	0.224	0.092	0.41	0.627	9.27401	1e-05	-0.0087	2.618	0.204	0.342	0.454	-114.345	-0.001	0.776	2543.22	570	802	-42.5875	4e-05	-0.0235	-0.0017035		1.268	1.696		0.421	0.412	0.391	0.465
1949275	1	ICS-39	16	2	28.174	58.536	35.45	30.05	-5.4	7.839	0.6	36.95	3.68687	5.5225	9.2059	6.05943	0.669	0.214	0.117	0.548	0.64	8.48178	0.00014	0.0088	-1.105	-0.68	1.268	0.411	113.083	0.016	0.759	2396.05	577	793.67	2416.3	0.00014	0.0004	0.338282	1.676	0.876	1.234	1.485	0.347	0.38	0.355	0.432
1949274	1	ICS-39	16	3	25.855	57.712	35.47	30.51	-4.96	17.095	0.54	55.41	3.61263	6.1839	9.79275	-2.68854	0.695	0.211	0.094	0.447	0.676	8.08615	0.00012	0.006	3.245	0.363	0.664	-0.027	166.793	0.02	0.771	2439.7	558	744	-285.99	1e-05	-0.0035	-0.0028599		1.258	1.663		0.378	0.381	0.36	0.435
1949273	1	ICS-39	16	4	20.579	57.597	35.48	29.69	-5.79	9.393	0.73	49.39	3.89255	6.6165	10.505	7.43627	0.699	0.208	0.094	0.45	0.689	6.47312	5e-05	0.0023	2.038	0.318	0.39	0.292	431.623	0.022	0.771	2496.55	572	752	-20.8461	0	-0.048	0	2.042	1.164	1.557		0.405	0.41	0.386	0.457
1949272	1	ICS-60	16	1	29.164	57.093	35.49	30.19	-5.3	22.552	0.8	41.16	4.02948	6.7222	10.7476	6.30881	0.669	0.209	0.122	0.586	0.657	8.77982	0.00013	0.0037	1.519	0.734	0.098	0.168	267.401	0.035	0.755	2381.02	584	787.67	29.5895	9e-05	0.0338	0.0026631	1.828	1.03	1.384	1.63	0.413	0.423	0.401	0.468
1949271	1	ICS-60	16	2	25.864	55.391	35.5	30.05	-5.45	19.808	1.22	43.85	4.06854	6.4212	10.4857	6.81649	0.683	0.207	0.11	0.532	0.675	7.9493	0.00011	0.0043	0.739	1.29	0.05	-0.34	234.842	0.026	0.761	2231.03	533	708.33	318.918	4e-05	0.0031	0.0127567	1.903	1.095	1.454	1.701	0.399	0.423	0.396	0.469
1949270	1	ICS-60	16	3	28.031	55.946	35.51	30.05	-5.46	10.91	0.72	47.35	4.03227	6.7007	10.7288	7.36852	0.671	0.223	0.106	0.476	0.618	8.46396	0.00011	0.0041	4.501	0.292	0.68	0.027	244.159	0.027	0.768	2415.95	561	794	38.2916	4e-05	0.0261	0.0015317	2.036	1.153	1.528		0.412	0.423	0.403	0.473
1949269	1	ICS-60	16	4	21.671	56.639	35.53	30.57	-4.96	43.349	0.5	53.4	3.80135	6.2477	10.0452	-2.71767	0.663	0.203	0.134	0.658	0.67	6.46554	0.00016	0.0115	3.753	0.092	0.484	0.423	87.044	0.014	0.746	3032.73	769	1020.67	20.9039	0.00015	0.0478	0.0031356		1.172	1.594		0.385	0.398	0.373	0.448
1949268	1	ICS-95	16	1	23.197	57.032	35.56	30.93	-4.63	10.755	0.57	36.84	3.80039	5.7193	9.5161	6.12035	0.654	0.214	0.132	0.619	0.626	6.82688	0.00012	0.0029	0.297	2.44	-1.432	-0.008	345.298	0.041	0.751	2227.74	555	771.67	180.888	0	0.0055	0	1.705	0.938	1.271	1.496	0.359	0.392	0.369	0.445
1949267	1	ICS-95	16	2	24.988	57.287	35.57	30.65	-4.92	9.743	0.62	34.6	3.67183	5.5491	9.21745	5.78047	0.649	0.212	0.139	0.657	0.629	7.29775	0.00014	0.0072	1.625	0.026	0.505	0.469	138.219	0.019	0.746	2197.19	557	770.33	-101.114	-1e-05	-0.0099	0.0010111	1.623	0.896	1.212	1.425	0.348	0.379	0.356	0.432
1949266	1	ICS-95	16	3	21.618	57.603	35.6	30.33	-5.27	15.528	0.63	35.29	3.86212	5.958	9.8164	5.99203	0.658	0.206	0.136	0.663	0.655	6.40109	9e-05	0.0064	1.177	0.707	0.184	0.109	157.342	0.014	0.746	2100.59	534	718.67	75.5013	5e-05	0.0132	0.0037751	1.7	0.931	1.252	1.467	0.372	0.4	0.376	0.456
1949265	1	ICS-95	16	4	23.656	57.846	35.62	30.51	-5.11	15.333	0.65	36.11	3.78644	5.8268	9.6096	6.12987	0.66	0.213	0.128	0.602	0.636	7.02583	0.00012	0.0035	1.984	0.175	0.853	-0.028	289.443	0.035	0.753	2132.83	527	726	142.859	9e-05	0.007	0.0128574	1.716	0.96	1.263	1.477	0.364	0.392	0.368	0.445
1949264	1	ICS-1	16	1	13.725	57.677	35.65	31.01	-4.64	35.705	0.6	39.64	3.70287	6.0243	9.72345	5.92967	0.688	0.193	0.119	0.617	0.729	4.24926	6e-05	0.003	1.279	1.332	0.04	-0.372	330.479	0.02	0.751	2443.38	608	763.33	-0.9277	0.00011	-1.078	-0.000102	1.693	0.945	1.313	1.559	0.372	0.387	0.362	0.436
1949263	1	ICS-1	16	2	17.596	57.575	35.66	29.97	-5.69	23.928	0.53	45.05	3.63338	5.6668	9.29665	6.72523	0.688	0.197	0.115	0.583	0.717	5.44772	8e-05	0.0062	1.019	0.538	-0.034	0.496	160.166	0.013	0.755	2339.03	573	728.67	-2899.82	-5e-05	-0.0003	0.144991	1.82	1.055	1.439	1.694	0.353	0.377	0.353	0.431
1949262	1	ICS-1	16	3	16.553	57.944	35.67	30.15	-5.52	27.885	0.52	46.52	3.63325	6.1143	9.7438	6.76035	0.697	0.198	0.105	0.53	0.72	5.19185	0	-0.0362	2.352	0.082	0.334	0.584	-27.631	0	0.761	2387.67	570	724.33	665.111	7e-05	0.0015	0.0465577	1.865	1.087	1.474	1.739	0.375	0.382	0.361	0.439
1949261	1	ICS-1	16	4	18.359	58.095	35.68	30.83	-4.85	21.654	0.43	49.77	3.65727	5.8399	9.49355	7.49917	0.694	0.195	0.111	0.568	0.73	5.73352	4e-05	0.0026	2.401	0.671	0.328	0.001	378.159	0.015	0.757	2281.98	555	697.33	-2572.14	4e-05	-0.0004	-0.102886	1.988	1.141	1.538		0.362	0.381	0.358	0.44
1949260	1	CCN-51	16	1	16.549	58.446	35.73	31.39	-4.34	13.789	0.45	42.58	3.68844	5.8676	9.5524	6.88598	0.68	0.199	0.12	0.604	0.699	5.06399	8e-05	0.0034	3.601	0.043	0.58	0.377	294.913	0.024	0.753	2251.42	557	720	12.6546	-1e-05	0.079	-0.0001265	1.869	1.019	1.379	1.636	0.364	0.384	0.362	0.437
1949259	1	CCN-51	16	2	18.189	58.481	35.74	30.93	-4.81	32.145	1.19	40.25	4.16484	6.4828	10.6436	6.23865	0.691	0.193	0.116	0.601	0.732	5.65587	0.0001	0.0133	2.2	1.061	0.383	-0.444	74.968	0.007	0.753	2060.32	509	637.67	-74.2389	1e-05	-0.0135	-0.0007424	1.794	1.003	1.367	1.615	0.404	0.432	0.404	0.477
1949258	1	CCN-51	16	3	13.698	58.348	35.76	30.65	-5.11	8.047	0.52	50.05	3.74289	6.2517	9.99075	7.42762	0.712	0.191	0.098	0.511	0.764	4.38884	9e-05	0.0168	2.591	0.534	0.347	0.118	59.381	0.005	0.764	2432.23	575	701.67	759.71	6e-05	0.0013	0.0455826	2.009	1.149	1.548		0.384	0.393	0.372	0.446
1949257	1	CCN-51	16	4	16.336	58.385	35.79	30.37	-5.42	13.473	1.09	47.87	4.06235	6.6475	10.7057	7.08806	0.715	0.186	0.099	0.534	0.788	5.25611	0.00113	0.4778	1.807	1.246	0.041	-0.287	2.093	0.002	0.761	2157.83	516	615.33	1015.97	2e-05	0.001	0.0203194	1.976	1.158	1.536		0.41	0.425	0.399	0.468
1949256	1	TSH-565	16	1	15.979	58.237	35.81	30.69	-5.12	19.982	0.57	50.35	3.83082	6.3778	10.2047	7.84741	0.718	0.186	0.097	0.521	0.793	5.16281	5e-05	0.0016	3.921	0.546	0.055	0.399	614.598	0.031	0.762	2226.19	529	628.33	-1467.5	6e-05	-0.0007	-0.0880502	2.103	1.15	1.551		0.392	0.402	0.378	0.452
1949255	1	TSH-565	16	2	15.828	58.502	35.81	30.43	-5.38	21.434	0.47	50.8	3.69559	6.1697	9.8615	7.8572	0.724	0.189	0.087	0.461	0.786	5.15676	7e-05	0.0056	2.107	0.31	0.44	0.25	177.208	0.012	0.77	2330.26	537	642.67	3.4769	-0.00026	0.2876	-0.000904	2.087	1.153	1.556		0.379	0.388	0.365	0.442
1949254	1	TSH-565	16	3	15.97	58.295	35.81	30.51	-5.3	13.018	0.48	38.72	3.68674	5.97	9.65305	5.92283	0.683	0.19	0.126	0.665	0.736	4.90838	8e-05	0.0029	-1.05	-1.203	2.219	-0.016	347.655	0.028	0.746	2339.26	595	740.67	-906.864	7e-05	-0.0011	-0.0634805	1.687	0.931	1.291	1.534	0.369	0.385	0.363	0.435
1949253	1	TSH-565	16	4	13.018	58.238	35.82	30.57	-5.25	27.939	0.55	47.9	3.62937	6.0549	9.68055	7.26569	0.709	0.189	0.102	0.542	0.768	4.15339	5e-05	0.0102	2.596	0.467	0.525	0.008	98.209	0.005	0.76	2399.04	576	699	-21.3143	-1e-05	-0.0469	0.0002131	1.96	1.081	1.478		0.372	0.381	0.357	0.43
1949252	1	LUKER-50	18	1	3.087	62.796	31.17	27.53	-3.64	12.309	0.75	50.31	3.64829	6.0877	9.73225	7.71608	0.724	0.172	0.104	0.602	0.861	1.00574	-2e-05	-0.1892	3.251	0.838	0.154	0.008	-5.287	0	0.753	2650.79	655	731.33	-4647.86	-2e-05	-0.0002	0.0929573	2.052	1.121	1.492		0.374	0.383	0.365	0.436
1949251	1	LUKER-50	18	2	2.896	63.224	31.2	27.71	-3.49	17.654	0.69	52.12	3.67667	6.1369	9.8098	-2.66894	0.729	0.166	0.105	0.634	0.9	0.950033	-0.01057	-11607.1	2.586	0.16	0.416	0.423	0	0	0.749	2699.19	677	732	1675.88	-4e-05	0.0006	-0.0670354		1.147	1.533		0.377	0.386	0.368	0.44
1949250	1	LUKER-50	18	3	2.53	63.632	31.27	28.21	-3.06	21.083	0.44	55.35	3.42731	5.9153	9.339	-2.5715	0.741	0.175	0.084	0.476	0.865	0.843628	3e-05	0.0089	3.181	0.477	0.483	0.04	112.863	0.003	0.768	3134.2	728	812	-113.951	2e-05	-0.0088	-0.002279		1.179	1.574		0.361	0.362	0.346	0.42
1949249	1	LUKER-50	18	4	2.408	64.028	31.34	28.11	-3.23	23.664	0.63	51.62	3.52082	5.9984	9.51555	8.03337	0.739	0.167	0.094	0.564	0.909	0.80078	3e-05	0.0024	2.772	0.456	0.506	0.038	417.622	0.013	0.757	2987.21	725	778.67	39.7551	9e-05	0.0252	0.003578	2.107	1.108	1.493		0.367	0.371	0.352	0.425
1949248	1	LUKER-40	18	1	2.748	64.35	31.43	28.39	-3.04	15.31	0.47	44.37	3.55927	5.8807	9.43635	6.83104	0.727	0.157	0.116	0.74	0.95	0.899008	2e-05	-0.0015	2.397	0.68	0.367	-0.047	-649.029	-0.013	0.737	2293.86	603	626	539.286	-3e-05	0.0019	-0.0161786	1.859	1.047	1.391	1.672	0.362	0.373	0.357	0.427
1949247	1	LUKER-40	18	2	2.755	64.764	31.53	28.35	-3.18	7.42	0.49	44.58	3.61324	6.0006	9.61015	6.82451	0.727	0.159	0.114	0.72	0.937	0.901298	1e-05	0.0037	3.192	0.545	0.409	0.046	269.098	0.003	0.739	2329.06	607	636.67	932.771	-4e-05	0.0011	-0.0373108	1.868	1.07	1.41	1.683	0.369	0.379	0.363	0.433
1949246	1	LUKER-40	18	3	2.939	64.948	31.64	28.49	-3.15	2.682	0.57	45.56	3.63761	6.4379	10.0716	6.88399	0.728	0.159	0.112	0.705	0.936	0.962816	2e-05	0.0083	2.462	0.656	0.18	0.164	120.951	0.002	0.741	2417.64	626	657.33	89.2605	0	0.0112	0	1.917	1.073	1.419	1.713	0.391	0.386	0.372	0.437
1949245	1	LUKER-40	18	4	2.367	65.029	31.73	28.43	-3.3	17.8	0.58	43.48	3.75235	6.2681	10.0166	6.65281	0.732	0.157	0.112	0.714	0.957	0.77969	-4e-05	0.0028	3.743	0.433	0.537	0.03	352.93	-0.014	0.74	2392.79	622	642.33	1009.66	7e-05	0.001	0.0706765	1.857	1.042	1.388	1.67	0.385	0.394	0.374	0.448
1949244	1	FEAR-5	18	1	2.613	64.896	31.83	28.25	-3.58	27.714	0.42	37.99	3.42574	5.5702	8.9925	6.20801	0.72	0.166	0.114	0.685	0.887	0.846612	6e-05	0.0074	1.235	1.014	0.437	-0.452	135.839	0.008	0.743	2555.31	656	716.33	200.397	4e-05	0.005	0.0080159	1.709	0.894	1.214	1.494	0.344	0.358	0.34	0.413
1949243	1	FEAR-5	18	2	1.982	65.127	31.93	28.25	-3.68	18.679	0.87	37.06	3.65121	5.6187	9.2664	6.11441	0.715	0.167	0.118	0.71	0.877	0.637709	4e-05	0.0022	1.72	0.572	0.493	-0.066	449.505	0.018	0.741	2432.25	631	694.33	-2915.73	4e-05	-0.0003	-0.116629	1.695	0.906	1.222	1.485	0.351	0.378	0.358	0.429
1949241	1	FEAR-5	18	4	2.084	64.732	32.12	27.99	-4.13	20.699	0.52	47.6	3.69607	6.4339	10.126	7.34981	0.736	0.16	0.104	0.647	0.94	0.690221	0.00012	0.0678	2.977	0.931	0.296	-0.227	14.758	0.002	0.748	2595.7	655	685.67	35.9532	0.00022	0.0278	0.0079097	2.009	1.096	1.462		0.392	0.391	0.373	0.444
1949240	1	FSV-155	18	1	1.706	63.883	32.25	28.17	-4.08	38.301	0.99	49.53	3.94992	6.5316	10.4775	7.74492	0.738	0.155	0.106	0.685	0.975	0.566563	5e-05	0.0023	5.283	-0.053	0.745	0.308	428.43	0.021	0.743	2599.09	667	679.67	-145.968	1e-05	-0.0069	-0.0014597	2.096	1.154	1.525		0.402	0.414	0.393	0.466
1949239	1	FSV-155	18	2	1.181	63.508	32.34	27.43	-4.91	41.086	0.54	62.8	3.84015	6.8417	10.6777	-2.97308	0.7	0.158	0.142	0.899	0.908	0.372015	7e-05	0.0042	3.479	0.93	0.307	-0.237	239.062	0.017	0.72	2687.57	753	806.67	679.946	5e-05	0.0015	0.0339973		1.445	1.862		0.415	0.408	0.391	0.461
1949238	1	FSV-155	18	3	1.319	63.188	32.42	27.85	-4.57	24.467	0.51	60.82	3.80013	6.6143	10.4104	-2.87507	0.685	0.156	0.159	1.022	0.901	0.406582	-0.0002	0.0104	8.674	0.333	0.683	-0.016	96.279	-0.019	0.707	2707.15	793	852.67	0.2097	0.00785	4.7695	0.0016461		1.329	1.749		0.403	0.402	0.385	0.456
1949237	1	FSV-155	18	4	2.088	62.971	32.51	27.89	-4.62	14.366	1.13	46.11	4.11148	6.1796	10.2872	7.53095	0.729	0.17	0.102	0.598	0.879	0.684968	2e-05	0.0095	1.459	0.328	0.327	0.345	105.119	0.002	0.753	2448.03	604	664.33	2086.21	-3e-05	0.0005	-0.0625864	2.024	1.086	1.448		0.388	0.424	0.403	0.477
1949236	1	FGH-4	18	1	1.48	62.755	32.59	28.07	-4.52	0.654	0.37	50.7	3.45726	6.3096	9.76305	-2.74108	0.739	0.158	0.103	0.652	0.957	0.492174	5e-05	0.0026	1.967	0.717	0.15	0.133	389.83	0.019	0.747	2577.58	652	673.67	198.302	2e-05	0.005	0.003966		1.246	1.562		0.381	0.369	0.361	0.418
1949234	1	FGH-4	18	3	1.563	62.728	32.73	27.49	-5.24	7.638	0.49	59.74	3.62475	6.6263	10.2471	-2.87861	0.736	0.148	0.116	0.781	1.018	0.517666	0.00019	0.3062	3.386	0.771	0.141	0.089	3.265	0.001	0.733	2823.45	755	745	-20.7494	0	-0.0482	0		1.327	1.744		0.4	0.387	0.368	0.44
1949233	1	FGH-4	18	4	1.42	62.557	32.81	27.57	-5.24	11.369	0.52	60.29	3.67654	6.5844	10.2569	-2.8611	0.728	0.166	0.105	0.634	0.898	0.465192	9e-05	0.0555	4.192	0.507	0.361	0.132	18.018	0.002	0.749	2691.12	675	730.67	-27.1443	0	-0.0368	0		1.339	1.756		0.399	0.391	0.373	0.448
1949231	1	EET-8	18	2	1.398	62.39	32.94	28.07	-4.87	21.196	0.67	53.19	3.7806	6.7648	10.5413	-2.93952	0.752	0.171	0.078	0.454	0.902	0.473083	6e-05	0.0041	5.466	0.337	0.547	0.116	245.42	0.015	0.77	3018.58	693	749.67	405.862	7e-05	0.0025	0.0284103		1.217	1.606		0.41	0.402	0.385	0.455
1949230	1	EET-8	18	3	1.09	61.533	33.02	27.75	-5.27	20.862	0.72	40.27	3.94168	6.1486	10.0864	6.76804	0.731	0.162	0.107	0.663	0.926	0.358556	4e-05	0.0029	1.509	1.234	0.512	-0.746	347.209	0.014	0.746	2478.82	630	667	0.0001	21.8645	8677.38	0.0021864	1.87	1.005	1.323	1.597	0.383	0.409	0.387	0.458
1949229	1	EET-8	18	4	0.987	61.757	33.08	27.67	-5.41	5.068	0.85	52.18	3.78073	6.3173	10.0942	-2.74736	0.748	0.161	0.091	0.568	0.955	0.332224	4e-05	0.0053	4.44	2.234	0.724	-1.958	188.195	0.008	0.757	2734.78	665	688.67	116.636	8e-05	0.0086	0.0093309		1.179	1.559		0.388	0.397	0.376	0.449
1949228	1	IMC-67	18	1	0.895	61.992	33.13	27.35	-5.78	5.76	0.72	49.48	3.64162	6.0498	9.6877	7.51019	0.756	0.158	0.086	0.542	0.977	0.304479	3e-05	-0.0013	2.709	0.295	0.735	-0.029	-778.465	-0.023	0.76	2685.78	645	656.33	0.0967	-0.02661	10.3372	-0.0025732	2.008	1.114	1.492		0.372	0.382	0.36	0.436
1949227	1	IMC-67	18	2	0.95	62.075	33.22	28.57	-4.65	13.821	0.82	49.66	3.87254	6.5028	10.3713	-2.82786	0.751	0.163	0.086	0.524	0.942	0.321053	-0.0003	-4.7801	4.716	0.139	0.718	0.143	-0.209	0	0.762	2739.91	652	682.33	99.8377	-5e-05	0.01	-0.0049919		1.172	1.531		0.399	0.407	0.386	0.459
1949225	1	IMC-67	18	4	0.704	62.74	33.32	27.49	-5.83	17.913	0.76	47.95	3.76678	6.4248	10.1876	7.44903	0.752	0.163	0.085	0.524	0.946	0.238234	4e-05	0.001	4.035	0.048	0.278	0.674	993.863	0.04	0.762	2693.84	641	668.67	-867.451	-2e-05	-0.0012	0.017349	2.028	1.1	1.466		0.393	0.397	0.378	0.45
1949224	1	FSV-41	18	1	0.521	61.958	33.38	28.11	-5.27	24.897	1.04	39.75	3.9167	5.8946	9.8076	6.14501	0.751	0.15	0.099	0.658	1.027	0.176072	2e-05	0.0022	1.665	-0.825	0.108	1.717	450.167	0.009	0.746	2420.97	614	601.67	-30.3756	-1e-05	-0.0329	0.0003038	1.725	0.984	1.324	1.577	0.37	0.404	0.379	0.452
1949223	1	FSV-41	18	2	0.565	61.403	33.42	27.93	-5.49	9.456	0.46	44.36	3.64502	5.845	9.4864	6.71931	0.759	0.155	0.086	0.556	1.006	0.192976	3e-05	0.0041	2.373	-0.077	0.503	0.575	244.931	0.007	0.758	2705.34	654	651	0.0004	-0.00537	2231.17	-2.1e-06	1.834	1.03	1.391	1.675	0.362	0.38	0.359	0.431
1949222	1	FSV-41	18	3	0.631	61.341	33.47	27.29	-6.18	6.206	0.64	41.74	3.71403	5.9383	9.64865	6.36044	0.75	0.159	0.091	0.571	0.967	0.212962	1e-05	-0.0035	2.697	0.113	0.729	0.158	-283.554	-0.003	0.756	2648.33	645	661.33	38.5879	-1e-05	0.0259	-0.0003859	1.771	0.998	1.34	1.616	0.368	0.387	0.367	0.439
1949221	1	FSV-41	18	4	0.513	61.679	33.51	28.07	-5.44	12.767	0.5	42.37	3.69729	6.0673	9.76085	6.48197	0.752	0.155	0.093	0.6	0.996	0.173599	1e-05	-0.0285	2.621	0.225	0.747	0.028	-35.137	0	0.753	2483.2	613	614.67	120.675	8e-05	0.0083	0.009654	1.806	1.014	1.361	1.635	0.374	0.387	0.365	0.441
1949220	1	FEC-2	18	1	0.524	61.137	33.57	28.39	-5.18	12.634	0.66	50.28	3.67109	6.1799	9.8472	7.80759	0.744	0.159	0.097	0.611	0.959	0.175435	0	-0.0146	3.104	0.364	0.707	-0.072	-68.442	0	0.752	2655.74	659	680	-0.5621	6e-05	-1.779	-3.37e-05	2.078	1.143	1.51		0.379	0.386	0.367	0.44
1949219	1	FEC-2	18	2	0.48	60.131	33.59	27.39	-6.2	9.765	0.77	38.7	3.67728	5.9536	9.6272	6.14713	0.731	0.161	0.108	0.667	0.928	0.157896	-2e-05	-0.0002	0.256	1.483	-0.181	-0.302	-5639.87	0.113	0.745	2721.32	693	732.33	1224.5	3e-05	0.0008	0.036735	1.73	0.959	1.272	1.536	0.368	0.384	0.364	0.438
1949218	1	FEC-2	18	3	0.374	60.318	33.62	27.71	-5.91	19.289	0.43	50.45	3.76787	6.5057	10.2696	7.61125	0.746	0.154	0.1	0.649	0.992	0.125552	0.20381	263.39	2.948	0.219	0.465	0.316	0.004	0.001	0.747	2807.79	709	713.33	-69.1516	-1e-05	-0.0145	0.0006915	2.067	1.161	1.537		0.397	0.398	0.378	0.453
1949217	1	FEC-2	18	4	0.378	60.584	33.63	27.85	-5.78	4.835	0.53	51.26	3.784	6.56	10.34	7.70395	0.733	0.16	0.107	0.671	0.941	0.124683	1e-05	0.0044	2.044	0.983	0.384	-0.368	228.277	0.002	0.745	2799.06	714	747	284.144	-3e-05	0.0035	-0.0085243	2.09	1.188	1.562		0.4	0.4	0.381	0.451
1949216	1	FLE-3	18	1	0.378	60.428	33.67	27.49	-6.18	27.434	0.54	50.31	3.61821	6.1409	9.75535	7.95109	0.739	0.156	0.105	0.67	0.971	0.125704	2e-05	0.0007	0.8	0.02	-0.697	1.677	1425	0.029	0.745	2820.17	719	734.67	281.641	-3e-05	0.0036	-0.0084492	2.103	1.152	1.517		0.376	0.381	0.361	0.433
1949215	1	FLE-3	18	2	0.378	60.476	33.69	27.35	-6.34	31.925	0.8	55.8	3.93706	6.72	10.6529	-2.92172	0.738	0.162	0.1	0.615	0.93	0.125534	-0.00012	0.0592	3.497	0.392	0.54	0.068	16.893	-0.002	0.751	2686.12	668	705	1.8329	0.00054	0.5456	0.0009898		1.285	1.686		0.411	0.415	0.394	0.466
1949214	1	FLE-3	18	3	0.378	60.606	33.71	27.81	-5.9	24.022	0.64	44.71	3.6261	5.8122	9.4347	7.21337	0.714	0.176	0.11	0.624	0.832	0.121451	1e-05	-0.0144	1.586	0.399	0.586	0.015	-69.389	-0.001	0.75	2739.79	684	782.67	-841.183	3e-05	-0.0012	-0.0252355	1.929	1.064	1.393	1.687	0.36	0.378	0.357	0.433
1949213	1	FLE-3	18	4	0.183	60.919	33.74	28.25	-5.49	29.685	1.13	50.76	3.81918	6.1996	10.0149	7.88363	0.702	0.18	0.118	0.652	0.799	0.0578097	4e-05	0	-0.343	-0.358	5.476	-4.118	-25188.4	-1.008	0.747	2510.32	635	747.33	-1351.64	2e-05	-0.0007	-0.0270328	2.095	1.207	1.563		0.383	0.399	0.379	0.453
1949212	1	FSA-13	18	1	0.183	60.773	33.76	28.17	-5.59	3.753	0.39	36.43	3.39797	5.3377	8.73235	5.90406	0.726	0.161	0.113	0.703	0.923	0.0597861	2e-05	-0.0033	1.664	0.059	0.485	0.456	-299.905	-0.006	0.741	2628.3	680	721.33	825.549	-6e-05	0.0012	-0.0495329	1.629	0.856	1.184	1.449	0.332	0.353	0.334	0.409
1949211	1	FSA-13	18	2	0.183	60.261	33.79	27.71	-6.08	22.545	0.5	56.31	3.64428	6.4758	10.1162	-2.81417	0.727	0.166	0.106	0.64	0.897	0.0598684	2e-05	0.0011	3.702	0.456	0.532	0.012	907.569	0.018	0.748	2771.26	697	755.33	3.1445	-0.00038	0.318	-0.0011949		1.257	1.664		0.393	0.387	0.367	0.443
1949210	1	FSA-13	18	3	0.183	60.378	33.8	28.21	-5.59	28.719	0.53	56.14	3.56533	6.1019	9.6635	-2.65289	0.754	0.14	0.106	0.756	1.101	0.0620919	0	-0.0143	3.056	0.437	0.361	0.202	-69.696	0	0.735	2754.62	729	678.67	1.7986	0.00089	0.556	0.0016008		1.248	1.643		0.373	0.376	0.357	0.431
1949209	1	FSA-13	18	4	0.191	60.76	33.83	27.67	-6.16	28.275	0.51	66.96	3.72044	6.8712	10.5875	-2.98465	0.724	0.188	0.088	0.468	0.79	0.0622278	2e-05	0.0008	6.006	0.282	0.692	0.026	1235.46	0.025	0.769	2936.08	679	809.67	-108.292	1e-05	-0.0092	-0.0010829		1.521			0.414	0.398	0.377	0.456
1949208	1	FSA-12	18	1	0.139	60.018	33.85	28.03	-5.82	3.78	0.5	43.58	3.63835	5.8071	9.44185	6.7407	0.701	0.174	0.125	0.716	0.825	0.0438475	1e-05	-0.0007	1.779	0.069	0.607	0.324	-1493.15	-0.015	0.74	2640.28	687	789	-689.714	-6e-05	-0.0014	0.0413828	1.835	1.014	1.368	1.656	0.36	0.379	0.359	0.431
1949207	1	FSA-12	18	2	0	60.341	33.87	27.75	-6.12	16.965	0.5	49.82	3.60099	6.0057	9.603	7.55981	0.709	0.187	0.105	0.559	0.777	0	0.00013	-4.814	0.303	2.318	-2.127	0.809	-0.208	0	0.758	2746.02	665	800.33	-360.008	0	-0.0028	0	2.014	1.139	1.505		0.369	0.378	0.361	0.429
1949206	1	FSA-12	18	3	0.111	60.17	33.88	27.71	-6.17	11.889	0.61	51.85	3.60426	6.2484	9.84885	7.87475	0.743	0.16	0.097	0.603	0.952	0.0371129	9e-05	0.0353	1.635	0.341	0.48	0.179	28.295	0.003	0.753	3069.59	759	787.67	0.0003	-0.00821	3903.43	-2.5e-06	2.097	1.126	1.52		0.381	0.381	0.359	0.434
1949205	1	FSA-12	18	4	0	59.964	33.89	28.49	-5.4	3.086	0.41	50.46	3.46406	5.9	9.36045	7.68221	0.738	0.161	0.101	0.63	0.941	0	0	-0.0295	2.292	0.814	0.759	-0.573	-33.939	0	0.75	2887.67	723	756.33	69.4688	-7e-05	0.0144	-0.0048628	2.029	1.099	1.486		0.361	0.365	0.344	0.421
1949204	1	ICS-39	18	1	0.052	59.013	33.88	28.03	-5.85	9.858	0.55	37.39	3.76303	5.9179	9.67725	6.15662	0.717	0.174	0.109	0.629	0.846	0.0167778	0	-0.0148	1.604	0.108	0.603	0.289	-67.397	0	0.75	2705.17	677	765.33	-450.909	3e-05	-0.0022	-0.0135273	1.729	0.908	1.241	1.514	0.368	0.391	0.371	0.449
1949203	1	ICS-39	18	2	0.052	58.726	33.89	27.35	-6.54	7.936	0.66	50.24	3.89194	6.7998	10.6876	-2.95557	0.691	0.208	0.101	0.485	0.68	0.0161694	3e-05	0.0001	2.385	0.082	0.757	0.16	7287.15	0.219	0.767	2623.78	612	811.33	-197.829	2e-05	-0.0051	-0.0039566		1.175	1.542		0.414	0.412	0.394	0.465
1949202	1	ICS-39	18	3	0.052	58.405	33.88	27.35	-6.53	32.281	0.57	56.11	4.12565	7.2313	11.3526	-3.143	0.664	0.221	0.115	0.52	0.614	0.0155376	2e-05	0.0008	4.026	0.25	0.735	0.015	1232.31	0.025	0.763	2661.1	632	895.33	4.3883	0.00065	0.2279	0.0028524		1.328	1.71		0.44	0.437	0.417	0.486
1949201	1	ICS-39	18	4	0.147	58.897	33.88	29.15	-4.73	11.523	0.64	45.07	3.62658	6.0764	9.69925	7.07972	0.711	0.182	0.107	0.59	0.803	0.0470326	1e-05	-0.0028	2.112	0.184	0.724	0.092	-359.07	-0.004	0.754	2535.33	623	731.67	4.0292	0.00021	0.2482	0.0008461	1.925	1.076	1.414	1.7	0.373	0.381	0.364	0.437
1949200	1	ICS-60	18	1	0.118	58.795	33.88	27.29	-6.59	15.83	0.88	41.29	3.9994	6.7754	10.7706	6.39736	0.676	0.202	0.121	0.601	0.686	0.0358956	1e-05	-0.0001	1.03	0.084	0.624	0.292	-9205.9	-0.092	0.753	2809.55	694	909	-503.284	-1e-05	-0.002	0.0050328	1.85	1.039	1.367	1.633	0.415	0.421	0.401	0.468
1949199	1	ICS-60	18	2	0	58.771	33.88	27.61	-6.27	15.094	0.88	51.52	4.06405	6.5451	10.6051	-2.84778	0.677	0.212	0.11	0.519	0.653	0	1e-05	-0.0971	2.737	0.353	0.478	0.169	-10.304	0	0.763	2548.32	605	822.33	-251.131	1e-05	-0.004	-0.0025113		1.266	1.616		0.405	0.424	0.407	0.474
1949198	1	ICS-60	18	3	0	59.023	33.89	27.89	-6	19.569	0.65	47.18	3.97891	6.3975	10.3725	7.67597	0.691	0.195	0.114	0.584	0.725	0	2e-05	-0.003	2.854	0.056	0.129	0.815	-328.845	-0.007	0.755	2595.89	636	803	10.7818	0.00062	0.0927	0.0066847	2.071	1.117	1.471		0.396	0.415	0.396	0.468
1949197	1	ICS-60	18	4	0	59.106	33.9	28.71	-5.19	31.587	0.37	55.43	3.51912	6.1008	9.6162	-2.65199	0.704	0.164	0.132	0.807	0.882	0	0	-0.0568	3.214	0.316	0.576	0.109	-17.606	0	0.73	3200.41	865	946.33	-78.1621	-3e-05	-0.0128	0.0023449		1.213	1.597		0.372	0.372	0.356	0.428
1949196	1	ICS-95	18	1	0	59.197	33.89	28.49	-5.4	12.094	0.61	37.88	3.73635	5.7663	9.49905	6.41388	0.678	0.185	0.137	0.737	0.751	0	3e-05	-0.001	0.89	0.01	0.447	0.543	-1034.87	-0.031	0.737	2491.17	654	801.33	-275.389	2e-05	-0.0036	-0.0055078	1.767	0.974	1.272	1.523	0.36	0.387	0.368	0.446
1949195	1	ICS-95	18	2	0	58.864	33.89	29.15	-4.74	4.631	0.68	36.37	3.6996	5.7816	9.4776	6.21573	0.694	0.177	0.129	0.73	0.804	0	3e-05	-0.0031	1.542	0.151	0.762	0.087	-321.026	-0.01	0.738	2460.22	644	753	94.2053	-1e-05	0.0106	-0.0009421	1.729	0.948	1.241	1.481	0.36	0.384	0.364	0.443
1949194	1	ICS-95	18	3	0	58.932	33.88	27.81	-6.07	8.844	0.62	35.29	3.75588	5.6158	9.36815	6.05409	0.692	0.171	0.136	0.796	0.829	0	-7e-05	0.0025	-1.754	-0.286	1.403	-0.117	402.297	-0.028	0.731	2494.11	671	767	0.0023	0.16805	426.021	0.0003865	1.683	0.924	1.221	1.452	0.353	0.387	0.366	0.442
1949193	1	ICS-95	18	4	0	58.955	33.88	28.63	-5.25	7.402	0.74	43.65	3.86709	6.0983	9.9616	6.91659	0.723	0.165	0.112	0.684	0.901	0	1e-05	-0.0018	-3.037	-0.99	1.639	0.351	-556.125	-0.006	0.743	2491.09	639	690	1865.62	4e-05	0.0005	0.0746249	1.895	1.086	1.416	1.683	0.379	0.402	0.382	0.457
1949192	1	ICS-1	18	1	0	58.7	33.86	28.67	-5.19	21.737	0.33	40.75	3.62113	5.6719	9.2895	6.34437	0.686	0.185	0.128	0.692	0.759	0	2e-05	0.0015	2.535	0.068	0.359	0.574	657.881	0.013	0.742	2799.92	721	878.33	-708.37	-2e-05	-0.0014	0.0141674	1.745	0.97	1.311	1.583	0.353	0.376	0.355	0.431
1949191	1	ICS-1	18	2	0	58.514	33.84	28.17	-5.67	17.464	0.4	43.72	3.48189	5.8519	9.3302	6.41987	0.677	0.195	0.129	0.661	0.712	0	-1e-05	-0.0012	2.108	0.119	0.784	0.098	-822.586	0.008	0.746	2894.71	735	936	687.166	2e-05	0.0015	0.0137433	1.775	1.022	1.372	1.651	0.359	0.366	0.348	0.423
1949190	1	ICS-1	18	3	0	58.74	33.82	27.89	-5.93	11.835	0.58	47.88	3.56363	6.2043	9.76415	7.07588	0.67	0.203	0.126	0.621	0.676	0	-3e-05	0.0017	2.069	0.028	0.925	0.047	593.463	-0.018	0.751	2634.62	657	868.33	-5868.45	-4e-05	-0.0002	0.234738	1.935	1.132	1.478		0.378	0.377	0.361	0.431
1949189	1	ICS-1	18	4	0	58.935	33.81	28.25	-5.56	3.579	0.35	47.88	3.55866	6.064	9.61895	7.24728	0.662	0.206	0.132	0.642	0.659	0	-1e-05	-0.004	3.856	0.1	0.815	0.086	-252.461	0.003	0.748	2832.13	713	957	30.4476	8e-05	0.0328	0.0024358	1.957	1.105	1.464		0.371	0.375	0.357	0.435
1949188	1	CCN-51	18	1	0	58.908	33.79	28.57	-5.22	12.773	0.82	34.29	3.752	5.5564	9.3049	5.70084	0.727	0.161	0.112	0.694	0.924	0	3e-05	0.0026	2.164	0.053	0.268	0.679	387.456	0.012	0.742	2483.47	640	678	0.0091	0.12271	110.166	0.0011167	1.608	0.859	1.178	1.422	0.35	0.386	0.361	0.437
1949187	1	CCN-51	18	2	0	59.137	33.78	28.35	-5.43	40.127	0.36	37.23	3.72628	5.9332	9.6558	5.82211	0.725	0.17	0.105	0.621	0.876	0	-2e-05	0.0033	2.71	1.099	0.793	-0.892	303.093	-0.006	0.751	2506.5	625	689.33	172.349	2e-05	0.0058	0.003447	1.664	0.939	1.267	1.505	0.368	0.388	0.368	0.445
1949186	1	CCN-51	18	3	0	59.321	33.79	27.39	-6.4	57.978	0.71	42.13	3.7384	6.3756	10.1101	6.53102	0.69	0.186	0.123	0.661	0.759	0	1e-05	-0.0002	2.351	0.233	0.775	-0.008	-4978.87	-0.05	0.746	2575.21	654	797.33	-200.745	1e-05	-0.005	-0.0020074	1.842	1.02	1.351	1.633	0.39	0.394	0.375	0.446
1949185	1	CCN-51	18	4	0	60.115	33.81	27.67	-6.14	21.579	0.57	47.3	3.63543	6.2761	9.9077	7.12015	0.739	0.167	0.094	0.566	0.907	0	-46.72	9580.84	3.601	0.234	0.864	-0.097	0	0	0.757	2794.61	679	730.33	1630.85	7e-05	0.0006	0.11416	1.95	1.081	1.446		0.383	0.384	0.364	0.438
1949184	1	TSH-565	18	1	0	59.921	33.81	27.81	-6	15.736	0.74	47.64	3.70566	6.0028	9.70475	7.54494	0.701	0.183	0.115	0.63	0.785	0	1e-05	0.0032	1.627	-0.318	-0.217	1.535	313.251	0.003	0.75	2511.84	629	750	15.6556	2e-05	0.0639	0.0003131	2.011	1.1	1.464		0.371	0.387	0.366	0.44
1949183	1	TSH-565	18	2	0	60.164	33.83	27.85	-5.98	14.727	0.5	40.28	3.7224	5.8738	9.59255	6.37795	0.663	0.162	0.174	1.073	0.837	0	1e-05	0.0018	1.405	0.227	0.56	0.212	562.02	0.006	0.702	2673.55	797	900	496.558	-3e-05	0.002	-0.0148967	1.769	0.983	1.316	1.58	0.365	0.387	0.367	0.44
1949182	1	TSH-565	18	3	0	60.04	33.85	27.93	-5.92	17.559	0.53	45.6	3.68164	6.2772	9.955	7.00309	0.721	0.161	0.118	0.737	0.919	0	1e-05	-0.0028	5.011	0.119	0.629	0.252	-352.957	-0.004	0.738	2777.57	729	775.33	1194.3	5e-05	0.0008	0.059715	1.927	1.051	1.415	1.716	0.384	0.388	0.367	0.44
1949181	1	TSH-565	18	4	0	59.711	33.89	29.75	-4.14	26.729	0.51	47.13	3.60875	6.1245	9.7295	7.2865	0.718	0.165	0.117	0.711	0.892	0	-2e-05	-0.0019	4.558	0.045	0.589	0.366	-515.417	0.01	0.74	2769.8	719	781.67	-121.797	0	-0.0082	0	1.97	1.07	1.439		0.375	0.38	0.36	0.434
